# Supplementary material for: Targeting ACE2 with a camelid antibody inhibits SARS-CoV-2 binding and has protective effects in vivo
Source: Nat Commun. 2025 Nov 21;16:10268. doi: 10.1038/s41467-025-65144-w (PMC12638815; doi:10.1038/s41467-025-65144-w)
Supplement: Supplementary file 4 — Source Data [file 41467_2025_65144_MOESM4_ESM.xlsx]

## Sheet: Fig 1a
Figure 1-source data
Figure 1: VHH binding on sACE2 (ACE2-Fc on AHC sensors)
Figure 1a: BLI B07									Figure 1a: BLI B09									Figure 1a: BLI B10
Time (sec)	12940 nM	6468 nM	3234 nM	1617 nM	404.3 nM				Time (sec)	12940 nM	6468 nM	1617 nM	404.3 nM	202.1 nM				Time (sec)	667 nM	333 nM	167 nM	83.3 nM	41.6 nM
548.8	0.07298524	0.05401291	0.04110567	0.03709971	0.01775934				548.8	0.07370634	0.05334226	0.04591843	0.02916016	0.01294043				542.4	0.01769294	0.0362276	0.02896361	0.0047954	0.0148868
550.4	0.07850215	0.05606734	0.04211525	0.03745886	0.01938798				550.4	0.07992882	0.05764036	0.04770913	0.0307728	0.01546259				544	0.02968622	0.04226745	0.03359069	0.00976962	0.01670202
552	0.08299394	0.05797718	0.04235734	0.0383189	0.01986289				552	0.08456229	0.06065118	0.04867593	0.03168805	0.01615098				545.6	0.04241576	0.04851944	0.03887741	0.01483461	0.01901904
553.6	0.08558983	0.05756598	0.04148238	0.03658306	0.01887687				553.6	0.08784953	0.0619958	0.04855413	0.03184308	0.01719155				547.2	0.05497878	0.05345193	0.0438326	0.01974515	0.02009462
555.2	0.08802075	0.05830195	0.04026126	0.03639609	0.01890807				555.2	0.09078602	0.06286793	0.04696255	0.03036551	0.01745506				548.8	0.06760423	0.05911488	0.04956884	0.02563406	0.02413395
556.8	0.08876987	0.05746153	0.03860443	0.03550146	0.01822492				556.8	0.09177334	0.05949295	0.04365654	0.02629816	0.01622304				550.4	0.07887178	0.06379197	0.05368197	0.03114096	0.0265384
558.4	0.09169695	0.05814669	0.03770111	0.03559981	0.01735334				558.4	0.09408184	0.05981198	0.04235738	0.02553967	0.01614587				552	0.0908713	0.06697258	0.05680517	0.03598749	0.03051011
560	0.09531429	0.05907789	0.03767341	0.03530515	0.01710996				560	0.09694282	0.06103205	0.04136282	0.02608237	0.01620909				553.6	0.10111816	0.07062596	0.05962616	0.04108192	0.03406706
561.6	0.09807552	0.05833984	0.03748715	0.03532265	0.01623003				561.6	0.09963096	0.060906	0.04109952	0.02606138	0.017344				555.2	0.11087701	0.07326756	0.06180325	0.04413699	0.03851383
563.2	0.09978127	0.05852004	0.03560128	0.03490488	0.0150783				563.2	0.10310046	0.06061367	0.04209327	0.02566501	0.01787933				556.8	0.11627064	0.07368932	0.06193471	0.04719727	0.04031017
564.8	0.10168439	0.05976152	0.03516781	0.03506424	0.01583745				564.8	0.10570364	0.06179634	0.04090635	0.02662999	0.01936683				558.4	0.120107	0.07191361	0.06173183	0.0480968	0.04295676
566.4	0.10426778	0.06191673	0.0347638	0.03475285	0.0156245				566.4	0.10827241	0.06318011	0.04038585	0.02728267	0.01919742				560	0.11940011	0.06971162	0.05922834	0.04844301	0.04460654
568	0.10701754	0.06411669	0.03505382	0.03512718	0.01677329				568	0.11088872	0.06511462	0.04209553	0.02865624	0.02051837				561.6	0.11985085	0.06767935	0.05760565	0.04654448	0.04540975
569.6	0.10936605	0.06484933	0.03561673	0.03479193	0.01633762				569.6	0.11231542	0.06532059	0.04008985	0.02859007	0.01966894				563.2	0.12272295	0.06897277	0.05697356	0.04628395	0.04670652
571.2	0.11230373	0.06663026	0.03643605	0.03527606	0.01827139				571.2	0.11549028	0.06756264	0.04165662	0.03037264	0.02076831				564.8	0.12663175	0.06881865	0.05469871	0.04582394	0.0474241
572.8	0.11452254	0.06706349	0.03618688	0.0352491	0.01844335				572.8	0.11719216	0.0687163	0.04175094	0.03109855	0.02072498				566.4	0.12724262	0.07114032	0.053627	0.04368391	0.04783435
574.4	0.11571393	0.06765354	0.03714921	0.03464216	0.01873195				574.4	0.12029855	0.07025595	0.04168214	0.03208257	0.02079347				568	0.12844927	0.07237032	0.05238909	0.04269432	0.04795507
576	0.11750077	0.06852941	0.03833764	0.0353728	0.02031172				576	0.12121582	0.07092673	0.04099572	0.03248451	0.02021278				569.6	0.13185252	0.07450496	0.05378154	0.04204947	0.04801709
577.6	0.11723751	0.07000052	0.03808736	0.03418531	0.02024032				577.6	0.12244486	0.07200327	0.04240497	0.03267109	0.02041827				571.2	0.13390876	0.07435013	0.05259877	0.03968895	0.04789699
579.2	0.11976906	0.07237457	0.03959809	0.03391371	0.0211526				579.2	0.12536264	0.07272437	0.04349578	0.03187838	0.02050527				572.8	0.1373737	0.07631421	0.05358406	0.04011012	0.04865721
580.8	0.12080052	0.0737231	0.03992661	0.03347591	0.02045615				580.8	0.12760458	0.07456811	0.0438061	0.03179921	0.02108295				574.4	0.14020218	0.0765387	0.05420248	0.03828807	0.05037873
582.4	0.1234608	0.07472143	0.0408834	0.03386631	0.02059535				582.4	0.12888247	0.07536917	0.04336293	0.03085274	0.02072846				576	0.1433334	0.07940346	0.05403584	0.03879124	0.05114312
584	0.12567306	0.07636396	0.042751	0.034611	0.01970028				584	0.12851693	0.07457383	0.04254219	0.02988867	0.01904201				577.6	0.1468016	0.08022048	0.05534534	0.03858509	0.0523487
585.6	0.12703139	0.07662088	0.04224785	0.03373482	0.01894545				585.6	0.12957206	0.07520214	0.04276732	0.0295832	0.01972529				579.2	0.1493304	0.08145167	0.05671743	0.03936561	0.05288629
587.2	0.12942157	0.07894167	0.04267071	0.03570028	0.02027431				587.2	0.13168366	0.07485348	0.04172688	0.02854596	0.01838782				580.8	0.15238581	0.08119522	0.05700811	0.03799211	0.05410232
588.8	0.13204	0.07971894	0.04365295	0.03672307	0.02061021				588.8	0.13231618	0.07391319	0.0416429	0.02734777	0.01762984				582.4	0.15388552	0.08115319	0.05662481	0.03677242	0.05358479
590.4	0.13209257	0.07927686	0.04329365	0.03612648	0.01855008				590.4	0.13460279	0.07525167	0.04293607	0.02881654	0.01871761				584	0.15856952	0.08137636	0.05611779	0.03563586	0.05489485
592	0.13463856	0.08120455	0.04408786	0.0375354	0.01841803				592	0.13510403	0.07460374	0.04173633	0.02866561	0.01798854				585.6	0.16142258	0.08357934	0.05631839	0.03544156	0.05410294
593.6	0.13557227	0.08225376	0.0449843	0.03608947	0.01788654				593.6	0.13554148	0.0733318	0.04071417	0.0272089	0.01761346				587.2	0.16510175	0.08439017	0.05679724	0.03443682	0.05364433
595.2	0.13721541	0.0829708	0.04519339	0.03650376	0.01782985				595.2	0.13611614	0.07377493	0.04151977	0.02712053	0.01747148				588.8	0.16440465	0.08412849	0.0562248	0.03460641	0.0518341
596.8	0.13683659	0.08342691	0.04465932	0.03548971	0.01682684				596.8	0.1377255	0.07366418	0.04074114	0.02625843	0.0175209				590.4	0.16711833	0.08362196	0.05728959	0.03339169	0.05175327
598.4	0.13983777	0.08526189	0.04549542	0.03626989	0.0178772				598.4	0.13708672	0.07400751	0.03990199	0.02541905	0.01643148				592	0.16695225	0.08520283	0.05759761	0.03456411	0.05029937
600	0.14159143	0.08566485	0.0459921	0.03700477	0.0186284				600	0.13865184	0.0732344	0.03981293	0.02572986	0.01625767				593.6	0.1687396	0.08625439	0.05884164	0.03503543	0.05027645
601.6	0.14343934	0.08601608	0.04611662	0.03610231	0.01884268				601.6	0.13954549	0.07339349	0.03906228	0.02546743	0.0164823				595.2	0.16892636	0.08954231	0.05848117	0.03589841	0.04940263
603.2	0.14301263	0.08619027	0.04577422	0.03567203	0.01873256				603.2	0.14319661	0.07537692	0.04053996	0.0273084	0.01803425				596.8	0.17142402	0.09063115	0.05949137	0.03639599	0.05101436
604.8	0.14349993	0.08518458	0.04491084	0.03529918	0.01854047				604.8	0.14427108	0.07536768	0.03919379	0.02818329	0.01812206				598.4	0.17023462	0.09347304	0.06072497	0.03599996	0.05036659
606.4	0.14369921	0.08578867	0.0441898	0.03373703	0.0179434				606.4	0.14667586	0.07687935	0.03965969	0.02922364	0.01969276				600	0.17170072	0.09448909	0.06089269	0.03544638	0.04935992
608	0.14381093	0.08617419	0.04323004	0.03316484	0.01824903				608	0.14663381	0.07732969	0.04025168	0.02962401	0.02024785				601.6	0.17465399	0.09759656	0.06260856	0.03779033	0.05028079
609.6	0.14303852	0.08600972	0.04129958	0.03232443	0.0165265				609.6	0.14835935	0.07837517	0.04129619	0.03098298	0.02101141				603.2	0.17650429	0.09855013	0.06325059	0.03740582	0.05108388
611.2	0.14487594	0.0869701	0.04145148	0.03273529	0.01639089				611.2	0.15127216	0.07932783	0.04081905	0.03100302	0.0215997				604.8	0.1772117	0.10126466	0.06411234	0.0378126	0.05176378
612.8	0.14430805	0.08605939	0.04092941	0.03137916	0.01578513				612.8	0.15391311	0.08179189	0.04180768	0.03256438	0.02220835				606.4	0.1779936	0.10196557	0.06506235	0.03746331	0.05221916
614.4	0.14681405	0.08676186	0.04208227	0.03178474	0.01605659				614.4	0.15491932	0.08303898	0.04381691	0.03227386	0.02299818				608	0.17926429	0.10442228	0.06528733	0.03823115	0.05319214
616	0.14713411	0.08711012	0.04248085	0.03082308	0.01572109				616	0.15593049	0.08314005	0.04371301	0.03180264	0.02251804				609.6	0.18221942	0.1042316	0.06635469	0.03731473	0.05414503
617.6	0.14760409	0.08713724	0.04174358	0.0315335	0.01616687				617.6	0.15853974	0.08570381	0.04603128	0.0323032	0.02393364				611.2	0.18179194	0.10462281	0.0656482	0.036151	0.05341691
619.2	0.14799225	0.08787813	0.04262461	0.03252525	0.01698994				619.2	0.16012761	0.0858856	0.04586145	0.03183963	0.02332515				612.8	0.18429848	0.10275549	0.06461657	0.03259851	0.0522302
620.8	0.1494748	0.08851055	0.04362202	0.03247809	0.01721758				620.8	0.16104005	0.08691811	0.04701456	0.03158234	0.0241559				614.4	0.18497007	0.10448754	0.06523968	0.03328063	0.05140608
622.4	0.14863288	0.08871518	0.04375455	0.03214074	0.01530821				622.4	0.16199738	0.08629896	0.04624593	0.0310164	0.02316657				616	0.18981407	0.10524922	0.06489431	0.03291641	0.05095477
624	0.15139958	0.09139875	0.04620077	0.03339766	0.01621458				624	0.16078513	0.08600884	0.04631406	0.03105462	0.02238859				617.6	0.18975103	0.10555977	0.06339173	0.0337317	0.0483323
625.6	0.15072802	0.09078246	0.04632246	0.03174956	0.0149499				625.6	0.16263064	0.08641438	0.0475378	0.03093106	0.02236365				619.2	0.19201553	0.10515432	0.06327142	0.03342581	0.0479094
627.2	0.15212551	0.09107795	0.04645083	0.0323283	0.01476315				627.2	0.16258966	0.0866186	0.04795096	0.03025214	0.02240196				620.8	0.19226514	0.10499879	0.0624385	0.03406008	0.04799108
628.8	0.15411963	0.09206428	0.04830639	0.03273559	0.01570646				628.8	0.16322185	0.08474322	0.04631121	0.0287472	0.02115463				622.4	0.19650964	0.10620862	0.06304394	0.03498027	0.04778626
630.4	0.15750512	0.0936048	0.04937276	0.03408583	0.0173067				630.4	0.16186541	0.08518436	0.04711009	0.02902907	0.02183403				624	0.19689458	0.10814306	0.06235566	0.0364114	0.04748433
632	0.15816186	0.09327201	0.0496406	0.03348077	0.0172914				632	0.16432044	0.08389255	0.04752364	0.02936559	0.02175274				625.6	0.19958955	0.10949882	0.06268646	0.03711857	0.04805682
633.6	0.15979579	0.09450768	0.05009939	0.03365545	0.01785697				633.6	0.16462154	0.08519272	0.04887836	0.03019298	0.02242901				627.2	0.19928251	0.11143259	0.06310135	0.03754535	0.04937034
635.2	0.15953581	0.0937413	0.05051765	0.03380852	0.01673857				635.2	0.16609725	0.08490749	0.0499335	0.0306448	0.02262795				628.8	0.2037738	0.11234083	0.06439697	0.03964702	0.05125498
636.8	0.1615466	0.09512238	0.05100062	0.03478217	0.01829564				636.8	0.16496526	0.08415036	0.0492517	0.02940805	0.0208036				630.4	0.20255384	0.11289418	0.06342439	0.03972288	0.04967678
638.4	0.16245743	0.09602376	0.05208326	0.03417304	0.01746492				638.4	0.16378188	0.08421504	0.04841135	0.02988434	0.02066606				632	0.20440491	0.11431741	0.06334084	0.04304226	0.04927368
640	0.16413126	0.09656445	0.05327118	0.03613983	0.01821282				640	0.16352838	0.08482863	0.04708731	0.0308608	0.0199203				633.6	0.20403797	0.11643258	0.06482802	0.04646406	0.05006383
641.6	0.16273053	0.09563499	0.05380409	0.03496577	0.01715893				641.6	0.16524068	0.08531733	0.04667165	0.03189541	0.01879821				635.2	0.20569542	0.11703646	0.0650134	0.0477075	0.04921192
643.2	0.16364687	0.09566639	0.05431516	0.03392718	0.01784872				643.2	0.16651657	0.08649614	0.04680465	0.03023157	0.01810789				636.8	0.20364002	0.11722891	0.06442602	0.04894478	0.04888735
644.8	0.16280368	0.09471377	0.05451389	0.03265877	0.01682491				644.8	0.16904772	0.08854769	0.04936572	0.02999596	0.01888888				638.4	0.20559009	0.11772488	0.06507231	0.04990902	0.04924564
646.4	0.16319541	0.09523726	0.05406777	0.03217224	0.01595779				646.4	0.16830971	0.08936071	0.0494145	0.02884389	0.01872772				640	0.20704906	0.12027618	0.06541646	0.05055296	0.05214034
648	0.16228815	0.09520333	0.05453484	0.03089043	0.01470108				648	0.17017379	0.08890978	0.04863178	0.02858765	0.01838779				641.6	0.20988302	0.12028033	0.06660755	0.05118671	0.05101522
649.6	0.16378409	0.09658112	0.05521142	0.03239756	0.01606294				649.6	0.17147999	0.09063934	0.04899236	0.02920481	0.0192064				643.2	0.2093696	0.12197283	0.06767886	0.05121935	0.05150564
651.2	0.16368797	0.09715369	0.05552695	0.03131114	0.01531921				651.2	0.17306288	0.09099457	0.0487489	0.02968818	0.01991266				644.8	0.21334159	0.12261549	0.06850169	0.05235968	0.05088933
652.8	0.16473482	0.09805491	0.05553326	0.03015886	0.01423562				652.8	0.17484819	0.09188081	0.04816392	0.03110461	0.02090633				646.4	0.21486774	0.12471187	0.06862963	0.0530419	0.05086834
654.4	0.16496831	0.09936597	0.05561322	0.02965991	0.01380505				654.4	0.17544972	0.09186985	0.04684745	0.03003671	0.02050208				648	0.21665925	0.12436012	0.067683	0.05351245	0.05018917
656	0.16659394	0.10088335	0.05590232	0.02992593	0.01303258				656	0.17546678	0.09281001	0.04874447	0.03238202	0.0225048				649.6	0.21461437	0.12547479	0.06629011	0.05375009	0.04908616
657.6	0.16682246	0.10037944	0.05463872	0.03011889	0.01191755				657.6	0.17793208	0.09416823	0.04814659	0.03273051	0.02346067				651.2	0.21679806	0.12688842	0.06718142	0.05376965	0.04908887
659.2	0.16758818	0.1011059	0.05353866	0.03032481	0.01238602				659.2	0.17805751	0.09476309	0.04817063	0.03338854	0.0244733				652.8	0.21768515	0.12923291	0.06840021	0.054628	0.05092509
660.8	0.16784716	0.10204881	0.05388848	0.03040839	0.01172822				660.8	0.17792407	0.09420113	0.04759563	0.03353764	0.02420025				654.4	0.21973752	0.13073311	0.06952646	0.05502508	0.04999742
662.4	0.167944	0.10180815	0.05224598	0.03036484	0.01020089				662.4	0.17805847	0.09557189	0.04876992	0.03388335	0.02577716				656	0.21796115	0.13008772	0.0695454	0.05344971	0.0497099
664	0.16791352	0.10155178	0.0515807	0.03055074	0.00917923				664	0.17957929	0.09618701	0.04865457	0.03413034	0.02541887				657.6	0.22080685	0.12997621	0.0708469	0.05360979	0.04930375
665.6	0.16889301	0.10214146	0.05041162	0.03114302	0.00963924				665.6	0.17989327	0.09738174	0.05101771	0.03489477	0.02700483				659.2	0.21959864	0.13043461	0.07106883	0.05257521	0.05004857
667.2	0.16927143	0.10181113	0.04950993	0.0317424	0.01001037				667.2	0.17897926	0.09591314	0.04979957	0.0326568	0.02528642				660.8	0.22173814	0.13063053	0.07129599	0.05276609	0.0482128
668.8	0.16994108	0.1030075	0.04938665	0.03304722	0.01090956				668.8	0.17764797	0.09598566	0.04820587	0.03181819	0.02461836				662.4	0.2193924	0.13015893	0.07120445	0.05161523	0.04676327
670.4	0.1705944	0.10249711	0.05014902	0.03335189	0.01063566				670.4	0.17843214	0.09588498	0.04834566	0.03170832	0.02479838				664	0.22020573	0.12893424	0.0715324	0.05271488	0.0446054
672	0.17048422	0.10223449	0.05002488	0.03393113	0.01018936				672	0.17816236	0.09668668	0.0478778	0.03118577	0.02348494				665.6	0.21989613	0.1297365	0.07324496	0.05383792	0.04537086
673.6	0.16852587	0.10090114	0.04892896	0.03239421	0.00919202				673.6	0.17941868	0.09726687	0.04849281	0.03063271	0.02312481				667.2	0.22153701	0.12797863	0.0719632	0.05342844	0.0435953
675.2	0.16957946	0.10097008	0.04930421	0.03236248	0.01017697				675.2	0.17911538	0.09781213	0.04885907	0.02879454	0.02136184				668.8	0.22031184	0.12782447	0.07133122	0.05291826	0.04273122
676.8	0.16974143	0.10054953	0.04962581	0.03204968	0.00922281				676.8	0.17969201	0.09725829	0.04907376	0.02830105	0.01977166				670.4	0.22262255	0.12968411	0.07230361	0.05414789	0.04286649
678.4	0.17198595	0.10165172	0.05031204	0.03334332	0.01068245				678.4	0.17804121	0.09734587	0.04869856	0.02822964	0.01946832				672	0.22481194	0.12969407	0.07202136	0.05369469	0.04244343
680	0.17362083	0.10240593	0.0523828	0.03332568	0.01149887				680	0.17952249	0.09704105	0.0482709	0.02809455	0.01898368				673.6	0.22693379	0.12904254	0.07183873	0.05458683	0.03998288
681.6	0.17579363	0.10373056	0.05374715	0.03346873	0.01397167				681.6	0.17937044	0.09793931	0.04861632	0.02869375	0.01790039				675.2	0.22778023	0.12976404	0.07199657	0.05482393	0.04060071
683.2	0.17551867	0.1036618	0.05541993	0.03284419	0.01267452				683.2	0.18109644	0.09790287	0.04859866	0.02897546	0.01898686				676.8	0.23065699	0.13030774	0.07055394	0.05646554	0.03898219
684.8	0.1776459	0.1056412	0.05729142	0.03347613	0.01461523				684.8	0.18190731	0.09832307	0.04753049	0.02963312	0.01883288				678.4	0.23160704	0.13055005	0.06967953	0.05500083	0.0389494
686.4	0.17832307	0.10638125	0.05754627	0.03357261	0.01519055				686.4	0.18235911	0.0976954	0.0462746	0.02838556	0.01848567				680	0.2316014	0.13113387	0.06905879	0.05678778	0.03782033
688	0.1791964	0.10704429	0.0572476	0.03447073	0.01376971				688	0.18256594	0.09853069	0.04761803	0.03012641	0.01949159				681.6	0.23133778	0.13340888	0.06961234	0.05619447	0.0386493
689.6	0.17873801	0.10660176	0.0574217	0.03516366	0.01376172				689.6	0.18399008	0.09839941	0.04705942	0.02952595	0.01934415				683.2	0.23237265	0.1347657	0.07016083	0.05778175	0.03896347
691.2	0.17752563	0.10749907	0.05640319	0.03470766	0.01413725				691.2	0.18411278	0.0983896	0.0481681	0.0310184	0.02020037				684.8	0.23242418	0.13709523	0.07161682	0.05637329	0.04116321
692.8	0.17785815	0.10879009	0.0570611	0.03450877	0.01350308				692.8	0.18439668	0.09735878	0.04802822	0.03134316	0.02078109				686.4	0.23366891	0.13801099	0.07143772	0.05749244	0.04076017
694.4	0.17807945	0.10867205	0.05641678	0.03464328	0.01279243				694.4	0.18625071	0.09879578	0.0500624	0.03201979	0.02271296				688	0.23405997	0.13982785	0.07174087	0.05619818	0.04358858
696	0.17767953	0.10845665	0.0551589	0.03520099	0.01225196				696	0.18833196	0.09951978	0.05070933	0.03296238	0.02343277				689.6	0.23689907	0.14065554	0.07195176	0.05649541	0.04385565
697.6	0.17822247	0.10943066	0.0543469	0.03582219	0.01324089				697.6	0.18911036	0.09968004	0.05275931	0.03368704	0.0248038				691.2	0.23773439	0.14326658	0.07334132	0.05435061	0.04628532
699.2	0.1782586	0.10933388	0.05459749	0.03600201	0.01208804				699.2	0.18830314	0.09796364	0.05116365	0.03316576	0.02354811				692.8	0.24094764	0.14549158	0.07438618	0.05411566	0.04679617
700.8	0.1789885	0.11038747	0.05435729	0.03587857	0.0124157				700.8	0.18934673	0.09936173	0.05161957	0.03402251	0.02512754				694.4	0.24137952	0.14528745	0.07531542	0.05350202	0.04812302
702.4	0.18035021	0.11091872	0.05499518	0.03570221	0.01265903				702.4	0.19060602	0.09909915	0.0532997	0.03466099	0.02498173				696	0.24241039	0.14580953	0.07776867	0.05360478	0.04944862
704	0.1803632	0.11127823	0.05483379	0.03523209	0.01173754				704	0.18915822	0.09885941	0.0515152	0.03391553	0.024275				697.6	0.24011256	0.14692886	0.07929781	0.05259257	0.0520786
705.6	0.18043971	0.11199092	0.05479436	0.03512862	0.01211256				705.6	0.19086612	0.09993789	0.05231657	0.03357134	0.02559162				699.2	0.23954319	0.14554072	0.07887552	0.05250791	0.05040758
707.2	0.18184801	0.11268777	0.0563126	0.0351119	0.01298795				707.2	0.18946514	0.0991592	0.05085888	0.03280487	0.0233173				700.8	0.23664263	0.14522418	0.07886636	0.05187421	0.05057411
708.8	0.18319859	0.11302617	0.05660031	0.03596065	0.01279457				708.8	0.1893966	0.09876127	0.05105938	0.03251272	0.02330881				702.4	0.23773956	0.14704676	0.08098392	0.05406035	0.05091376
710.4	0.18493776	0.11279252	0.05777184	0.03643616	0.01348393				710.4	0.19052542	0.10099943	0.05174876	0.03240914	0.02527935				704	0.23939349	0.1461181	0.08269434	0.05403457	0.05183736
712	0.18535676	0.11232409	0.05858555	0.03461621	0.0136714				712	0.19115888	0.10108481	0.0522567	0.03288362	0.02452313				705.6	0.23995657	0.14589677	0.08345114	0.05558658	0.05092194
713.6	0.1855832	0.11259878	0.05917235	0.03387274	0.01405923				713.6	0.19124802	0.10092452	0.05194699	0.03263067	0.02288172				707.2	0.24039674	0.14444445	0.08409751	0.05520755	0.05098367
715.2	0.1858217	0.11161382	0.05940417	0.03347632	0.0131119				715.2	0.19207846	0.10124354	0.05006278	0.03163421	0.02332806				708.8	0.24055196	0.14389287	0.08313576	0.054843	0.04866096
716.8	0.18788603	0.11218302	0.06028514	0.03449168	0.01518698				716.8	0.19113323	0.10036019	0.04861922	0.03063911	0.02215404				710.4	0.24023631	0.14167642	0.08339956	0.05299629	0.04814177
718.4	0.18714445	0.11095523	0.05837356	0.03352901	0.01367716				718.4	0.19166973	0.10031275	0.04752004	0.03019682	0.02257626				712	0.24019662	0.14201497	0.083193	0.05523435	0.04747932
720	0.18783558	0.11124086	0.05854444	0.03370068	0.01402569				720	0.19150733	0.10079339	0.04812058	0.03038157	0.02328161				713.6	0.24010408	0.14254087	0.08422598	0.05518468	0.04950781
721.6	0.18872538	0.11167408	0.05969717	0.03416681	0.01482103				721.6	0.19141814	0.09929131	0.0470232	0.02856298	0.0222306				715.2	0.24110489	0.14363939	0.08380149	0.05678481	0.04874885
723.2	0.18990431	0.11235824	0.06003279	0.03496923	0.01641876				723.2	0.19024737	0.09911572	0.04724127	0.02891759	0.02273178				716.8	0.24201777	0.14497397	0.0841732	0.05595828	0.04896039
724.8	0.19054956	0.11343474	0.06162946	0.03621306	0.01679778				724.8	0.19169313	0.09938354	0.04757683	0.02947921	0.02373643				718.4	0.24490782	0.14634591	0.08436728	0.05862808	0.04917619
726.4	0.19130958	0.11503939	0.062915	0.03841782	0.01765493				726.4	0.19205306	0.10004327	0.04779499	0.0301428	0.02511715				720	0.24640343	0.14826705	0.08437437	0.05900813	0.05095498
728	0.19270777	0.11552696	0.0642167	0.04010719	0.01900335				728	0.19327478	0.10045525	0.04810069	0.03091402	0.02456316				721.6	0.25031531	0.15003206	0.08486112	0.06106319	0.05086464
729.6	0.19422938	0.11589828	0.06551019	0.04103638	0.01917031				729.6	0.19253064	0.101253	0.04910143	0.03217287	0.02608505				723.2	0.25297022	0.15245108	0.08474708	0.06131933	0.05275432
731.2	0.19402283	0.1167255	0.06629611	0.04127053	0.01984343				731.2	0.19156224	0.10057757	0.04780781	0.03336224	0.02542628				724.8	0.25486209	0.15268646	0.08424522	0.06381869	0.05270029
732.8	0.19598993	0.11818952	0.06650333	0.04251841	0.0209461				732.8	0.19159726	0.10245048	0.04834659	0.03367184	0.02662805				726.4	0.25704272	0.1523941	0.08481853	0.06584659	0.05365381
734.4	0.19651081	0.11952297	0.06812361	0.04371472	0.02040768				734.4	0.1927034	0.10226735	0.04919921	0.03361056	0.02666753				728	0.25542048	0.15342638	0.08499128	0.06630877	0.05385321
736	0.1970195	0.12120251	0.06868157	0.04430994	0.01986638				736	0.19332687	0.1033804	0.04957161	0.03409464	0.02740621				729.6	0.25439905	0.15357521	0.08530627	0.06592275	0.05384086
737.6	0.19583835	0.12169874	0.0681912	0.04426934	0.01919022				737.6	0.19535888	0.10431827	0.05184331	0.03509264	0.02805663				731.2	0.25525979	0.15532954	0.08651503	0.06832799	0.05317555
739.2	0.19767675	0.12262771	0.07002503	0.04532241	0.0199536				739.2	0.19478973	0.10435966	0.05174868	0.03536507	0.0263901				732.8	0.25509188	0.15659911	0.08763584	0.06767221	0.05398017
740.8	0.19738811	0.12285196	0.06915162	0.04455206	0.01896266				740.8	0.1978677	0.10729472	0.05511527	0.03636707	0.02833046				734.4	0.25746708	0.15871106	0.09018351	0.06952716	0.0550775
742.4	0.19869111	0.12341644	0.0692866	0.04429969	0.0198992				742.4	0.19985668	0.10888706	0.05582315	0.037166	0.02893089				736	0.25878614	0.15775669	0.09112565	0.06924218	0.05653505
744	0.19878249	0.12432986	0.06735645	0.04314992	0.01971308				744	0.2011874	0.10874614	0.05569023	0.03764658	0.02768758				737.6	0.25847764	0.15826449	0.09078223	0.07081481	0.05517909
745.6	0.19849069	0.12422973	0.06612034	0.04261794	0.01828601				745.6	0.20160665	0.10873452	0.05473393	0.03700709	0.02583196				739.2	0.25870938	0.15808149	0.09085458	0.06982252	0.05549178
747.2	0.1980787	0.1242162	0.06485992	0.04135696	0.01651801				747.2	0.20205171	0.10839167	0.05235907	0.03610733	0.02539936				740.8	0.25757138	0.15930926	0.09137604	0.07167106	0.05532811
748.8	0.1972018	0.12474258	0.0627043	0.04100861	0.01572335				748.8	0.20156187	0.10667722	0.04988417	0.03424203	0.02362592				742.4	0.25737924	0.15933383	0.0921313	0.07287377	0.05571464
750.4	0.19610946	0.1245355	0.06030274	0.03909399	0.01363568				750.4	0.20299283	0.10603567	0.04860358	0.03373314	0.02354186				744	0.25621349	0.16086445	0.09237688	0.07394777	0.05637024
752	0.19701524	0.1256418	0.06048862	0.03960289	0.01356998				752	0.20306262	0.1055577	0.04880684	0.03287059	0.02311953				745.6	0.25718414	0.16129966	0.09274667	0.07288542	0.05797957
753.6	0.19673312	0.12625411	0.0619002	0.03973683	0.01392234				753.6	0.20231774	0.10430603	0.04759007	0.03168051	0.02092554				747.2	0.25565443	0.16366034	0.09224632	0.07239152	0.05656431
755.2	0.19557636	0.1260484	0.06099809	0.0392708	0.01350811				755.2	0.20177411	0.10429477	0.04747242	0.0324184	0.02048684				748.8	0.25632185	0.16424031	0.09293521	0.07243866	0.0570194
756.8	0.19585419	0.12633605	0.06148656	0.03936208	0.0138644				756.8	0.20365506	0.10369693	0.04724476	0.0322884	0.02031609				750.4	0.25516523	0.16516973	0.09328531	0.07235453	0.05695248
758.4	0.19741281	0.12654621	0.06258729	0.0398964	0.01497266				758.4	0.20324376	0.10410929	0.04704215	0.03243266	0.02098025				752	0.25527889	0.16474627	0.09222424	0.07236575	0.05717488
760	0.19882379	0.12543111	0.06390233	0.04030824	0.0145214				760	0.20314079	0.104779	0.04741673	0.0325365	0.0214071				753.6	0.25516717	0.16602474	0.0923646	0.0738838	0.05649986
761.6	0.19907823	0.1247358	0.0651676	0.04033894	0.0142381				761.6	0.20228592	0.10606884	0.04852299	0.03317294	0.0238574				755.2	0.25557326	0.16555207	0.09158364	0.0737754	0.05617018
763.2	0.19926402	0.12573453	0.06697244	0.04151153	0.01560931				763.2	0.20230228	0.10621286	0.04910128	0.03334999	0.02351464				756.8	0.25625254	0.1663821	0.09211017	0.07631756	0.05571787
764.8	0.20108351	0.12521889	0.06807291	0.04221304	0.01489715				764.8	0.20258671	0.10724515	0.04989663	0.03290001	0.02422488				758.4	0.25788767	0.16702055	0.09254511	0.07660442	0.05545064
766.4	0.20227841	0.12685234	0.07160636	0.04364663	0.01566745				766.4	0.20411959	0.10803636	0.05176959	0.0334836	0.02529781				760	0.2558798	0.16841049	0.09451191	0.07725414	0.05571822
768	0.20308814	0.12646984	0.07256339	0.04306837	0.0166697				768	0.20401446	0.1103931	0.0539746	0.03477902	0.02669389				761.6	0.25822265	0.16908082	0.0972761	0.07579832	0.05666906
769.6	0.20220768	0.12530275	0.07288391	0.0430833	0.01574872				769.6	0.20525995	0.11168912	0.05599967	0.03544837	0.02771492				763.2	0.25875448	0.17083282	0.09872441	0.07707444	0.05603742
771.2	0.20427626	0.12658996	0.07403379	0.04422569	0.01714974				771.2	0.20476659	0.11365246	0.05608898	0.03559174	0.02751143				764.8	0.26038685	0.16954291	0.09920728	0.07567374	0.05632002
772.8	0.20387145	0.12656814	0.07367393	0.04326869	0.01671657				772.8	0.20618145	0.11526194	0.05734649	0.0365809	0.02902324				766.4	0.26134688	0.16993992	0.10129033	0.07710976	0.05824141
774.4	0.20601665	0.12810015	0.07423261	0.04442359	0.0176789				774.4	0.2053626	0.11559848	0.05608867	0.03623825	0.02809761				768	0.2632729	0.17091706	0.10251083	0.07695231	0.0599784
776	0.20596549	0.12871264	0.07300696	0.04443631	0.01669998				776	0.20628077	0.11597867	0.05469096	0.0357013	0.02697829				769.6	0.2639935	0.17304497	0.10334906	0.07977197	0.06037576
777.6	0.20669973	0.12888985	0.07299997	0.04435259	0.0173317				777.6	0.20566079	0.11510024	0.0524461	0.03603984	0.02506061				771.2	0.26695056	0.17288154	0.10430856	0.07913186	0.06104382
779.2	0.2060755	0.12872397	0.07149395	0.04328253	0.0163788				779.2	0.20674464	0.11403978	0.05103623	0.03508703	0.0238965				772.8	0.26692514	0.1742852	0.1048236	0.08156974	0.06200159
780.8	0.20476868	0.12906468	0.06805127	0.04189569	0.01615651				780.8	0.20705497	0.11307019	0.0496046	0.03461212	0.02269305				774.4	0.26861534	0.17335831	0.1051875	0.08154744	0.06206409
782.4	0.20482554	0.1285576	0.06761493	0.04117404	0.01524554				782.4	0.20880984	0.11289656	0.05046659	0.03490153	0.02244175				776	0.26948802	0.1754814	0.10713719	0.08161526	0.06468231
784	0.20505874	0.1287759	0.06701643	0.04161578	0.01490333				784	0.20820838	0.11308769	0.05145167	0.03424987	0.02191582				777.6	0.27236984	0.17545683	0.107073	0.08080009	0.06480722
785.6	0.204568	0.12745256	0.06726289	0.0403488	0.0140263				785.6	0.2083129	0.11138118	0.05029369	0.03329143	0.01984614				779.2	0.27001484	0.17693821	0.10717772	0.08050728	0.06464612
787.2	0.20615056	0.12729779	0.06606895	0.04093823	0.01436237				787.2	0.20940255	0.11128166	0.05088848	0.03318275	0.02081975				780.8	0.27027197	0.17332081	0.10581695	0.07820701	0.06328881
788.8	0.20957414	0.12768107	0.06793997	0.04231016	0.01669319				788.8	0.21039614	0.11013574	0.05047084	0.03187223	0.02110177				782.4	0.26771127	0.1733317	0.10497309	0.07783384	0.06234768
790.4	0.21149113	0.12854214	0.06925176	0.04383054	0.01794237				790.4	0.21054073	0.11082652	0.05028254	0.03255355	0.02114907				784	0.2686682	0.17176348	0.10469748	0.07632187	0.06153852
792	0.21135467	0.12841518	0.06996118	0.04485748	0.01733449				792	0.21165868	0.11018939	0.05101729	0.03201247	0.02150462				785.6	0.26677968	0.17298449	0.10422646	0.07741106	0.06044587
793.6	0.21180829	0.12942965	0.07009029	0.04598244	0.01960808				793.6	0.21344303	0.11126461	0.05323445	0.03313575	0.02250798				787.2	0.26927361	0.17332342	0.10346487	0.07603789	0.06069939
795.2	0.2110476	0.12926988	0.07031047	0.04599373	0.02000175				795.2	0.21372482	0.1104031	0.05495788	0.03326007	0.02084499				788.8	0.26726928	0.17363612	0.10279392	0.07762051	0.06055472
796.8	0.21140787	0.12865047	0.06961711	0.04678948	0.02109036				796.8	0.21443328	0.11198816	0.05603565	0.03416344	0.02155462				790.4	0.26723494	0.17278739	0.10254542	0.0745947	0.05971186
798.4	0.21142383	0.12907892	0.07214205	0.04811757	0.02246467				798.4	0.21491673	0.1129206	0.05786839	0.03518244	0.02168004				792	0.26600577	0.17393156	0.10233829	0.07487404	0.05972312
800	0.21002269	0.12827862	0.07050284	0.04748213	0.02200886				800	0.21446839	0.11375648	0.05851753	0.03511708	0.02253227				793.6	0.2672279	0.17441343	0.10185203	0.07276322	0.05881466
801.6	0.20970145	0.12995987	0.07129698	0.04983156	0.02198758				801.6	0.21482367	0.11341304	0.05868883	0.0355355	0.02355531				795.2	0.26553121	0.1758074	0.1017026	0.07448466	0.05687091
803.2	0.2109034	0.13227931	0.07209657	0.05152193	0.02398626				803.2	0.21413722	0.11338178	0.05849445	0.03485777	0.0231168				796.8	0.26462764	0.173393	0.10044871	0.07144857	0.05614547
804.8	0.21004028	0.13221368	0.0714617	0.05092908	0.02332681				804.8	0.21272379	0.11309514	0.05847994	0.03488476	0.02199662				798.4	0.26290716	0.17455097	0.10025592	0.07109894	0.05626538
806.4	0.2125583	0.13462762	0.07257953	0.05295076	0.02494279				806.4	0.21109245	0.11334934	0.05717805	0.03530377	0.02115313				800	0.26434853	0.17387048	0.09997587	0.06988386	0.05421906
808	0.21172058	0.13537065	0.07125297	0.05256432	0.02461712				808	0.21234918	0.11339684	0.05641698	0.03552171	0.02045398				801.6	0.26433874	0.17406646	0.09929853	0.07253175	0.0526846
809.6	0.21318661	0.13635549	0.07126969	0.05264057	0.02559519				809.6	0.21155021	0.11322326	0.05584431	0.03663398	0.0193221				803.2	0.26611731	0.17357138	0.09940831	0.07143746	0.0515386
811.2	0.21193405	0.13600727	0.07042947	0.05179734	0.02327798				811.2	0.21208835	0.1126313	0.05600281	0.03601249	0.01841375				804.8	0.26593641	0.17506596	0.09992489	0.07277367	0.05223799
812.8	0.21191191	0.13757233	0.06904221	0.05174783	0.02246725				812.8	0.2107841	0.11250369	0.05379318	0.03635093	0.018675				806.4	0.26831736	0.174205	0.10084618	0.07295741	0.05229885
814.4	0.21292543	0.13794385	0.07035369	0.05182549	0.02096799				814.4	0.21127945	0.11217365	0.0536782	0.03630734	0.01842509				808	0.26754951	0.17552522	0.10151563	0.07294078	0.05225935
816	0.21463291	0.13851748	0.07069947	0.05209639	0.02013334				816	0.20991345	0.11121605	0.05260985	0.03580237	0.01877571				809.6	0.26927763	0.17417164	0.10079093	0.0728366	0.05202878
817.6	0.21476478	0.13760633	0.07104241	0.05079843	0.01928906				817.6	0.21085715	0.1103804	0.05208445	0.03597259	0.01816976				811.2	0.26727582	0.17402239	0.10081137	0.07410258	0.05255378
819.2	0.21660729	0.13884959	0.07221909	0.0523389	0.02070796				819.2	0.21051393	0.11090099	0.0507805	0.03567653	0.02041222				812.8	0.27027096	0.17430029	0.10225135	0.07482554	0.05317684
820.8	0.21702958	0.13855645	0.07305766	0.0509108	0.02055828				820.8	0.21163818	0.11018778	0.04951105	0.03462114	0.0197457				814.4	0.27048507	0.1767196	0.1040356	0.07746818	0.05419667
822.4	0.21762163	0.13945208	0.07355386	0.05090332	0.02072528				822.4	0.21207791	0.11094065	0.04962719	0.035067	0.01931294				816	0.27320971	0.17629207	0.10511273	0.07740356	0.05464276
824	0.21568722	0.13739002	0.07257489	0.04973827	0.01874784				824	0.21249349	0.11068282	0.04961374	0.03397696	0.01966247				817.6	0.27325171	0.1784322	0.10565738	0.07819411	0.05555448
825.6	0.2160837	0.13736194	0.07266449	0.04929211	0.01981387				825.6	0.21351658	0.11158495	0.05105787	0.03531917	0.02099817				819.2	0.27603658	0.17944518	0.10658489	0.07814027	0.05574643
827.2	0.21501798	0.13539541	0.0730659	0.04775643	0.01897236				827.2	0.21547049	0.11234122	0.051789	0.03570535	0.02174498				820.8	0.27443405	0.17987369	0.10598973	0.07777138	0.05546983
828.8	0.21469936	0.13416841	0.07324798	0.04761021	0.02033193				828.8	0.21634264	0.11294699	0.0511388	0.03542318	0.02331824				822.4	0.27622546	0.1797353	0.10541975	0.07610537	0.05500562
830.4	0.21378926	0.13332903	0.07440559	0.04746758	0.01911244				830.4	0.21603361	0.11220174	0.05202426	0.03495218	0.02395587				824	0.27546366	0.18174727	0.10496636	0.07775098	0.05574689
832	0.21351723	0.13334441	0.07333523	0.04699289	0.01936019				832	0.21784223	0.11374831	0.0524296	0.03523624	0.02646411				825.6	0.27674253	0.18121102	0.10581821	0.078467	0.05437533
833.6	0.2139335	0.13348798	0.07407105	0.04736855	0.01940208				833.6	0.21886227	0.11351875	0.05321952	0.03490131	0.02678058				827.2	0.275498	0.18222103	0.10623332	0.07965248	0.05365097
835.2	0.21410071	0.1329664	0.07345804	0.04741866	0.01987346				835.2	0.21933937	0.11422739	0.05397507	0.03484491	0.02681537				828.8	0.27757839	0.1816661	0.10630761	0.07988598	0.05358433
836.8	0.21471038	0.13287275	0.07275558	0.04736335	0.01984728				836.8	0.22035394	0.11534017	0.0548084	0.03590014	0.0272016				830.4	0.27920857	0.1837045	0.10710736	0.08139262	0.05474343
838.4	0.21692047	0.13380031	0.07417948	0.0487627	0.02112213				838.4	0.22127568	0.11632537	0.05548475	0.03706503	0.02852139				832	0.2821194	0.18359166	0.10821885	0.08208611	0.054721
840	0.21562667	0.13484562	0.07323169	0.04892102	0.0200829				840	0.22406848	0.11751253	0.05647403	0.03692628	0.02875963				833.6	0.28141434	0.18530202	0.10862974	0.08262447	0.05640056
841.6	0.21721518	0.13603084	0.07373349	0.05081402	0.02080894				841.6	0.22378271	0.11763678	0.05659593	0.03825564	0.02908758				835.2	0.2826627	0.18633177	0.10892854	0.08233407	0.05630804
843.2	0.21657532	0.1367452	0.07312663	0.05150727	0.02045355				843.2	0.22503773	0.11729841	0.05621343	0.03839045	0.02918173				836.8	0.28174992	0.18708753	0.11009317	0.0820225	0.05737788
844.8	0.21751945	0.13734075	0.07181024	0.05175019	0.01959419				844.8	0.22423829	0.11655228	0.05486654	0.03944593	0.02949499				838.4	0.28289252	0.18763383	0.11034499	0.08390271	0.05781454
846.4	0.21873916	0.13894138	0.07441304	0.05289866	0.02014155				846.4	0.22553528	0.11664184	0.05604944	0.0408732	0.02898407				840	0.28127389	0.1877811	0.11085273	0.08365541	0.05853561
848	0.21959076	0.13908009	0.07404076	0.05248805	0.02012646				848	0.22438775	0.11746771	0.05559721	0.04102062	0.0301584				841.6	0.28544643	0.187994	0.11211852	0.08630892	0.06043224
849.6	0.21857801	0.13840766	0.07341171	0.05197731	0.01964001				849.6	0.22463553	0.11715311	0.05593017	0.04147209	0.0298065				843.2	0.2839566	0.18919776	0.11414271	0.08700111	0.06176421
851.2	0.22146668	0.1402288	0.07411203	0.05313006	0.02088775				851.2	0.2229214	0.11649296	0.05393751	0.03969435	0.02990715				844.8	0.28805682	0.19095191	0.11585119	0.08839942	0.06308952
852.8	0.2217542	0.1406781	0.07489849	0.05299776	0.02095291				852.8	0.22375188	0.11593234	0.05467635	0.03851392	0.02877719				846.4	0.28708543	0.19004919	0.11644648	0.08851636	0.06229114
854.4	0.22372747	0.14270712	0.07607852	0.05499628	0.02239875				854.4	0.22060118	0.11588276	0.05413084	0.03651714	0.02719572				848	0.28835634	0.19045116	0.11812018	0.08908104	0.06315602
856	0.22291	0.14096391	0.07529889	0.05522095	0.02112759				856	0.22110854	0.11572953	0.05352693	0.03543329	0.02683787				849.6	0.28465088	0.19136355	0.11866107	0.08749916	0.063365
857.6	0.22388506	0.14236142	0.07625655	0.05630908	0.02260896				857.6	0.22170011	0.11587757	0.05385711	0.03552465	0.02752429				851.2	0.28487856	0.1914221	0.1195184	0.08848647	0.06258866
859.2	0.22329101	0.14190948	0.07698805	0.05621007	0.02336567				859.2	0.2218715	0.11583329	0.05307016	0.03416173	0.02748961				852.8	0.28280324	0.1914984	0.11889558	0.0868541	0.06228248
860.8	0.22352808	0.14088107	0.07719739	0.05611055	0.02439672				860.8	0.2217525	0.11581895	0.05354233	0.03473852	0.02794986				854.4	0.28299075	0.1908447	0.11866543	0.08632738	0.0609475
862.4	0.22354249	0.14096716	0.07706607	0.0560095	0.02390188				862.4	0.22317702	0.11726226	0.05498513	0.03607836	0.02856772				856	0.28135371	0.1916168	0.11893855	0.08564341	0.06114488
864	0.22360143	0.14015321	0.07744413	0.05522251	0.02454075				864	0.22489409	0.11877547	0.05614369	0.03712984	0.0290754				857.6	0.28314549	0.19034947	0.1190412	0.08621531	0.05919917
865.6	0.22375269	0.13975291	0.07814596	0.0557222	0.02474911				865.6	0.22457119	0.11684434	0.05652936	0.03551323	0.02870881				859.2	0.28275512	0.19360887	0.11958796	0.08644927	0.06054636
867.2	0.22445969	0.13982145	0.07933512	0.05611425	0.02521987				867.2	0.22596839	0.11885316	0.05759701	0.03561417	0.03013301				860.8	0.28528407	0.19399752	0.11978045	0.08710065	0.06029937
868.8	0.225053	0.14011854	0.08017621	0.05538695	0.02481994				868.8	0.22687416	0.11875732	0.05773747	0.03518783	0.0302054				862.4	0.2833996	0.19462848	0.11859943	0.08483601	0.06148253
870.4	0.2256561	0.13931871	0.08027498	0.05523201	0.02440993				870.4	0.22711202	0.11890974	0.05780053	0.03478092	0.02996247				864	0.28298171	0.19346346	0.1173512	0.08371863	0.06035263
872	0.22464977	0.13959736	0.08013911	0.05565441	0.02407005				872	0.22720377	0.11781001	0.05759479	0.03533456	0.02940922				865.6	0.28076343	0.19280433	0.1168808	0.08238997	0.06143781
873.6	0.22538027	0.13937874	0.0792215	0.05480339	0.02384397				873.6	0.22660644	0.11716173	0.05716125	0.03526154	0.02866353				867.2	0.28258212	0.19273528	0.11621751	0.08252018	0.06076981
875.2	0.22454093	0.13905729	0.07822614	0.05455513	0.02329339				875.2	0.22703799	0.11579634	0.05724525	0.03438522	0.02691432				868.8	0.2818378	0.1917917	0.11490845	0.08164726	0.06112738
876.8	0.22548045	0.13818221	0.07785544	0.05393986	0.02163209				876.8	0.22611313	0.11480949	0.05523898	0.03402833	0.02549751				870.4	0.28290561	0.19126794	0.11365259	0.08267722	0.06029166
878.4	0.22470769	0.13866966	0.07826047	0.05448966	0.02103146				878.4	0.22678132	0.11572539	0.05546235	0.03473067	0.02541788				872	0.28291974	0.18924007	0.11287178	0.07927665	0.05927901
880	0.22433946	0.13778417	0.07673782	0.05314077	0.01988761				880	0.22611231	0.11609805	0.05452261	0.03496504	0.02609097				873.6	0.28559167	0.18859464	0.11227893	0.08018253	0.05758597
881.6	0.22310335	0.13767148	0.07575717	0.05259899	0.01933512				881.6	0.22693649	0.11570868	0.05427102	0.03575129	0.02480178				875.2	0.28616285	0.18874259	0.11340206	0.0792863	0.0587246
883.2	0.22469373	0.14005876	0.07583196	0.05357121	0.0206834				883.2	0.22522265	0.11476896	0.0525165	0.03346143	0.02246817				876.8	0.28864987	0.18834243	0.11344625	0.0809005	0.05794341
884.8	0.22496484	0.14119311	0.07776797	0.05529729	0.02162266				884.8	0.2257341	0.1141699	0.05322604	0.03273678	0.02179546				878.4	0.28863903	0.18721294	0.11429307	0.08144944	0.05820867
886.4	0.22597345	0.14115601	0.07849827	0.05605201	0.02203954				886.4	0.2245388	0.11470185	0.05300674	0.03281206	0.02035998				880	0.28958451	0.18957177	0.11531311	0.08348423	0.05917583
888	0.22563008	0.14070389	0.07741287	0.05600824	0.021723				888	0.22612717	0.11412199	0.05273555	0.03380369	0.02006813				881.6	0.29028279	0.1908424	0.11673168	0.08400166	0.0599555
889.6	0.22468814	0.14080671	0.07756011	0.05587347	0.02232348				889.6	0.22506448	0.11439858	0.05171851	0.03411306	0.02062533				883.2	0.29282054	0.19172327	0.11856398	0.08612723	0.05964978
891.2	0.22478096	0.14146324	0.07834061	0.05478283	0.02233796				891.2	0.22671551	0.11522964	0.05200922	0.03472362	0.02231029				884.8	0.29412721	0.19239327	0.11980439	0.08610543	0.06025981
892.8	0.22557	0.14014593	0.0773849	0.05389663	0.02183427				892.8	0.22807297	0.11649765	0.05378004	0.03688767	0.02321484				886.4	0.29560825	0.19439971	0.1205494	0.08752434	0.06129865
894.4	0.22540151	0.14048788	0.07751572	0.05282596	0.02124778				894.4	0.22875486	0.11732078	0.05485577	0.03770777	0.02377751				888	0.29703625	0.19531026	0.12160454	0.08785553	0.06182816
896	0.2267042	0.14024772	0.07839219	0.05271138	0.02185898				896	0.22792001	0.11783729	0.05586123	0.03761141	0.02389788				889.6	0.29819396	0.19707199	0.12161806	0.09048927	0.06136989
897.6	0.22776162	0.14087434	0.07912523	0.05217873	0.02092501				897.6	0.22858198	0.1182262	0.05474738	0.03660641	0.02428499				891.2	0.29789473	0.19931167	0.12293194	0.08954575	0.06205161
899.2	0.22808218	0.14067115	0.07922306	0.05042093	0.01935439				899.2	0.22857115	0.11928255	0.05554838	0.03602792	0.02465107				892.8	0.29852856	0.19940194	0.12268049	0.09107597	0.06052615
900.8	0.22883223	0.14055368	0.07880357	0.05037066	0.01878798				900.8	0.22903613	0.11930452	0.05579325	0.03633829	0.02645587				894.4	0.29620176	0.19918985	0.12297631	0.089456	0.06108307
902.4	0.23074381	0.14044369	0.077861	0.05174928	0.01968199				902.4	0.23022791	0.12083522	0.05768005	0.03684016	0.02703606				896	0.29556093	0.19811746	0.12357744	0.08987765	0.06030911
904	0.23001165	0.14067791	0.07654195	0.05191232	0.01965077				904	0.23005289	0.11911076	0.05760482	0.03664124	0.02647017				897.6	0.29485129	0.19736434	0.12426536	0.08790612	0.061731
905.6	0.23071911	0.14050659	0.07489491	0.05149662	0.01924734				905.6	0.23052958	0.12001428	0.0578537	0.0357467	0.02665587				899.2	0.29536614	0.19786441	0.12320722	0.08905245	0.06082172
907.2	0.23115035	0.14103094	0.07503611	0.05238008	0.01886256				907.2	0.232384	0.12003686	0.05852312	0.03636771	0.02773098				900.8	0.29265387	0.19614449	0.1219331	0.08648074	0.05964788
908.8	0.23193862	0.14261943	0.07545652	0.05411061	0.01913676				908.8	0.23172667	0.12035479	0.05676986	0.0360918	0.02771823				902.4	0.29027948	0.19523349	0.12150115	0.0854211	0.05811222
910.4	0.2306151	0.14267672	0.07480151	0.05434842	0.0183371				910.4	0.2336929	0.12048092	0.05798605	0.03718732	0.02792982				904	0.28962579	0.19424628	0.1220567	0.08380868	0.05806025
912	0.23113389	0.14342769	0.07467771	0.05500506	0.01918764				912	0.23427193	0.12137199	0.05740816	0.037134	0.02856638				905.6	0.29122559	0.1944825	0.12186356	0.08679074	0.05769473
913.6	0.23035137	0.14382604	0.07461302	0.05574963	0.01968469				913.6	0.23447868	0.12062412	0.05638713	0.03693645	0.02829148				907.2	0.29197497	0.19444537	0.1233169	0.08574843	0.0609003
915.2	0.23118078	0.1446109	0.07489349	0.05671984	0.02037447				915.2	0.23299139	0.11907394	0.05604456	0.03560785	0.02737502				908.8	0.293015	0.19488738	0.12282259	0.08835869	0.0614786
916.8	0.23128433	0.14476506	0.0761713	0.05762816	0.02053228				916.8	0.2336398	0.1182779	0.05683624	0.03555114	0.02790486				910.4	0.29572841	0.1957828	0.12433321	0.0887547	0.0638932
918.4	0.23045463	0.14370818	0.07526426	0.05652271	0.01964084				918.4	0.23244928	0.11743862	0.0564873	0.03427945	0.02669431				912	0.29797332	0.19669024	0.12605933	0.090694	0.06428162
920	0.22993985	0.14405319	0.07454574	0.05611751	0.01948322				920	0.23258323	0.11628069	0.05615856	0.03429008	0.02678323				913.6	0.30034704	0.19573011	0.12621688	0.08989274	0.06577769
921.6	0.22842141	0.14238547	0.07371686	0.05443416	0.01810229				921.6	0.23101826	0.11698584	0.05491234	0.03337446	0.02675601				915.2	0.30160542	0.1950717	0.12515702	0.09143785	0.06578733
923.2	0.22860502	0.1421098	0.07323046	0.05377544	0.01730816				923.2	0.23163338	0.11664404	0.05553564	0.03285248	0.0258021				916.8	0.30460203	0.19715016	0.12673122	0.09185029	0.06969704
924.8	0.22996408	0.1417963	0.07360928	0.05418549	0.01746153				924.8	0.23097372	0.11768498	0.05550005	0.0329579	0.02509713				918.4	0.30662823	0.20003112	0.12634177	0.09428681	0.0696884
926.4	0.22887207	0.1413487	0.07403285	0.0532872	0.01677912				926.4	0.23149692	0.11816283	0.05576422	0.03389364	0.02524155				920	0.3088453	0.20011166	0.12745336	0.09478707	0.07068386
928	0.22993126	0.14115539	0.07522742	0.05389102	0.01770109				928	0.23207983	0.119621	0.05604726	0.03495016	0.02594684				921.6	0.31028108	0.20380516	0.12812526	0.09676774	0.0711874
929.6	0.2291079	0.14036009	0.0760246	0.05329066	0.01670403				929.6	0.23291672	0.11944782	0.05521529	0.03409868	0.02547358				923.2	0.31049085	0.20372752	0.12822811	0.09389827	0.07084138
931.2	0.22945634	0.13939472	0.07619547	0.05289623	0.01690534				931.2	0.23405572	0.12033751	0.0562378	0.03492224	0.02730923				924.8	0.31103195	0.20511117	0.12886703	0.0961151	0.0700482
932.8	0.23072069	0.14028507	0.07813571	0.05490862	0.01860059				932.8	0.23618951	0.12205824	0.05743094	0.0358915	0.02902325				926.4	0.31095705	0.20429952	0.12964563	0.09408147	0.06990876
934.4	0.23276408	0.14087963	0.07875412	0.05573958	0.02003522				934.4	0.23677398	0.12255683	0.05785843	0.03537093	0.02788971				928	0.30946121	0.20480371	0.12920477	0.0946673	0.06964121
936	0.23319972	0.14163698	0.08043314	0.05585055	0.02138016				936	0.23746209	0.1219531	0.05839772	0.03509835	0.02797796				929.6	0.30877219	0.20423673	0.12850163	0.09304977	0.07006465
937.6	0.23492946	0.14192245	0.08165144	0.05656615	0.02229054				937.6	0.23868912	0.12334673	0.05905365	0.03635736	0.02856076				931.2	0.3075081	0.2051462	0.12797212	0.09422143	0.06842108
939.2	0.23477601	0.14305953	0.08280862	0.05780459	0.02260545				939.2	0.24044013	0.12294313	0.05950596	0.0381072	0.02858204				932.8	0.30532673	0.20395244	0.12830057	0.09161143	0.06857264
940.8	0.23665837	0.14415829	0.08404306	0.05927339	0.02388747				940.8	0.23994145	0.12253318	0.05953928	0.03830072	0.02762064				934.4	0.3042789	0.20504599	0.12930992	0.09391457	0.06796153
942.4	0.23742823	0.14588251	0.08500773	0.05961924	0.02352984				942.4	0.24233808	0.12222676	0.06065064	0.0390401	0.02891172				936	0.30445218	0.20507934	0.12987059	0.09362263	0.06796295
944	0.23853009	0.14639002	0.08483678	0.0601228	0.02405483				944	0.24269599	0.12387827	0.06084801	0.03941782	0.0304665				937.6	0.30530638	0.20648529	0.13035709	0.09567764	0.06837505
945.6	0.23728692	0.14596364	0.0848704	0.05995923	0.02327235				945.6	0.24322833	0.1228654	0.06149229	0.03928228	0.03123217				939.2	0.30424384	0.20530396	0.13183233	0.09298675	0.06945212
947.2	0.23874355	0.14772769	0.08573346	0.06079329	0.02370757				947.2	0.24306212	0.12353911	0.06278672	0.03988887	0.03139598				940.8	0.30443364	0.20545386	0.13222412	0.09441352	0.06894899
948.8	0.23840422	0.14851104	0.08557474	0.06068457	0.0226713				948.8	0.24309944	0.12380935	0.06314772	0.039866	0.03091527				942.4	0.30267126	0.20298068	0.13314125	0.09119321	0.06960934
950.4	0.23957599	0.15012851	0.08523082	0.06051433	0.02242644				950.4	0.23959867	0.12297118	0.06289913	0.03828424	0.02929086				944	0.3014685	0.20207888	0.13304944	0.09241674	0.0678894
952	0.23884507	0.15043256	0.08422867	0.06087618	0.02170775				952	0.23909213	0.12273795	0.0627314	0.03864476	0.02909573				945.6	0.30048163	0.20063974	0.13171071	0.09014148	0.06817001
953.6	0.23777259	0.14953474	0.08319975	0.06117289	0.02114767				953.6	0.23687717	0.12318081	0.06146229	0.03813683	0.02768752				947.2	0.30183449	0.20256798	0.13267748	0.09250136	0.06889709
955.2	0.23825897	0.15056032	0.083113	0.06161637	0.02165826				955.2	0.23631675	0.12231122	0.06062415	0.03787804	0.02663134				948.8	0.30405423	0.20369483	0.13356096	0.09305527	0.07163453
956.8	0.2397291	0.15132317	0.08387571	0.0626022	0.0232142				956.8	0.23717142	0.12376618	0.06135348	0.03933798	0.02845591				950.4	0.3041719	0.20498903	0.13374343	0.09526175	0.07121864
958.4	0.23750538	0.14926277	0.08357324	0.06134789	0.02306195				958.4	0.23747939	0.12346627	0.06200918	0.04030049	0.02808312				952	0.30607597	0.20619227	0.13535007	0.09748771	0.07307112
960	0.23906279	0.14917724	0.08464844	0.0617058	0.02484873				960	0.2378685	0.12411828	0.06165585	0.04041686	0.02915663				953.6	0.30836297	0.20888149	0.13636983	0.0991158	0.07291639
961.6	0.23945871	0.14877251	0.08524936	0.06112369	0.02497646				961.6	0.2376265	0.12375257	0.06156138	0.03919058	0.02826857				955.2	0.30894544	0.20745957	0.13629475	0.09812615	0.07161857
963.2	0.24070649	0.1495807	0.08607552	0.06162687	0.02580726				963.2	0.23878898	0.12449337	0.06228032	0.03895785	0.02981561				956.8	0.30990373	0.21055259	0.13725835	0.10183364	0.07199408
964.8	0.24074871	0.15148582	0.08791914	0.06292708	0.0274219				964.8	0.23930386	0.12506239	0.06336268	0.03835557	0.0300317				958.4	0.31111593	0.20947373	0.13502251	0.10143603	0.07128515
966.4	0.24224345	0.15128772	0.08898939	0.06313614	0.02821661				966.4	0.23891227	0.12468093	0.0623927	0.03767539	0.02962434				960	0.30893492	0.21089171	0.13391749	0.10210425	0.07134399
968	0.24242007	0.1511763	0.08987554	0.06376325	0.02909044				968	0.24120418	0.12569365	0.06411191	0.0382435	0.03101752				961.6	0.31053986	0.21017901	0.13268864	0.10018623	0.07024026
969.6	0.24237518	0.15022995	0.08963245	0.06458595	0.02937905				969.6	0.24204739	0.12540863	0.06376331	0.03979918	0.0317222				963.2	0.31119436	0.2117905	0.13296937	0.10052875	0.06968578
971.2	0.24276389	0.15091998	0.09093044	0.06559969	0.02952669				971.2	0.24345865	0.12526719	0.06575261	0.04035459	0.03277373				964.8	0.31168503	0.21126234	0.13384922	0.09891031	0.07046507
972.8	0.24458002	0.15258343	0.09271671	0.06559542	0.03145595				972.8	0.2442948	0.12531617	0.06600256	0.04109254	0.03394425				966.4	0.31188729	0.21335042	0.13548422	0.10066894	0.07041219
974.4	0.24433411	0.15282317	0.09233597	0.06499372	0.03144752				974.4	0.24680814	0.12557085	0.06602055	0.04186854	0.0349079				968	0.31331383	0.213962	0.1358078	0.09885724	0.07081196
976	0.24534562	0.15156824	0.09225538	0.06395926	0.03197941				976	0.24794584	0.12728837	0.0660466	0.04188363	0.03492237				969.6	0.313062	0.21491423	0.13765351	0.10066235	0.07063569
977.6	0.24533507	0.15113379	0.09255735	0.06404452	0.03094622				977.6	0.24865971	0.12725072	0.06563595	0.04113714	0.03469224				971.2	0.31349616	0.21408567	0.13840741	0.09801869	0.07045808
979.2	0.24721847	0.15177385	0.0931337	0.06467721	0.03126668				979.2	0.24836439	0.12833521	0.06461923	0.04152901	0.03431397				972.8	0.31232766	0.21500478	0.13874445	0.09880733	0.07191627
980.8	0.24662344	0.15081817	0.09213288	0.06368072	0.02907188				980.8	0.24768557	0.1281318	0.06443532	0.04064227	0.03287125				974.4	0.30995399	0.21281149	0.13834913	0.09545274	0.07153981
982.4	0.24676009	0.15066587	0.09164197	0.06395962	0.02794991				982.4	0.24586434	0.12798175	0.06342264	0.03974791	0.03210544				976	0.30741531	0.21452656	0.13925646	0.09588751	0.07026466
984	0.24622499	0.15049661	0.09120993	0.06400191	0.0275516				984	0.24784917	0.12819796	0.06273432	0.03963504	0.03191184				977.6	0.30716974	0.21350584	0.13857642	0.09290391	0.0702894
985.6	0.24622903	0.1501513	0.09096658	0.06326459	0.02684962				985.6	0.24729723	0.12841026	0.06223709	0.03994757	0.02988562				979.2	0.30711478	0.21532578	0.14026173	0.09391595	0.07012571
987.2	0.24771066	0.15235198	0.0905728	0.06311114	0.02731676				987.2	0.24744316	0.1281152	0.06212249	0.03954655	0.02921399				980.8	0.30656603	0.21335038	0.13910065	0.0925415	0.06933734
988.8	0.24861626	0.15260055	0.09125325	0.06401886	0.02711861				988.8	0.24938069	0.13008121	0.06332314	0.04078617	0.03040268				982.4	0.30444393	0.2147806	0.13910042	0.09154922	0.06889954
990.4	0.24724063	0.15214534	0.09106207	0.0631571	0.02586348				990.4	0.24978172	0.13050314	0.0631444	0.0400073	0.03023059				984	0.30713688	0.21596725	0.1398552	0.09320877	0.06902249
992	0.24784315	0.15294433	0.09006594	0.06304145	0.0250913				992	0.24995287	0.1304633	0.0634497	0.03929918	0.03037369				985.6	0.30725999	0.21782159	0.14058332	0.09498451	0.07014747
993.6	0.24718126	0.15398036	0.09030947	0.06395738	0.02387942				993.6	0.25039042	0.13034946	0.06337246	0.03954243	0.03107939				987.2	0.30786669	0.21748773	0.14026047	0.09587263	0.06879285
995.2	0.24625097	0.15427805	0.08895947	0.0649679	0.02371252				995.2	0.24992047	0.12957529	0.06262742	0.03905803	0.03108032				988.8	0.30615847	0.21830101	0.13817913	0.09793653	0.06905902
996.8	0.24476879	0.15508679	0.08847459	0.06438549	0.0233956				996.8	0.24920839	0.12932527	0.06165989	0.03950129	0.03001756				990.4	0.30615524	0.21520653	0.13627433	0.09752018	0.0669668
998.4	0.2455322	0.15497141	0.08919895	0.06537033	0.02414282				998.4	0.24842786	0.1291004	0.06026468	0.03985881	0.0292813				992	0.30542197	0.21471084	0.13593739	0.09832012	0.06712638
1000	0.24479109	0.15438408	0.08848367	0.06465528	0.02348872				1000	0.24994233	0.12881807	0.06122023	0.04078052	0.03063146				993.6	0.30906373	0.21445311	0.13671762	0.09907466	0.06847102
1001.6	0.24562125	0.15483012	0.08870155	0.06594701	0.02455388				1001.6	0.25003568	0.1280482	0.0607091	0.04136796	0.03069053				995.2	0.31006802	0.21596174	0.13884786	0.1018711	0.07055303
1003.2	0.24596333	0.15557357	0.08911154	0.06542241	0.02512445				1003.2	0.24971076	0.12800348	0.06200793	0.03991987	0.03065601				996.8	0.31351673	0.214609	0.1405569	0.10282071	0.07115148
1004.8	0.24441496	0.1541443	0.08764171	0.06321362	0.02522904				1004.8	0.24984982	0.12823685	0.06104272	0.04051383	0.03093345				998.4	0.31428619	0.21716665	0.14148344	0.10630909	0.07223315
1006.4	0.24500262	0.15218523	0.08718918	0.06199101	0.02497879				1006.4	0.24995672	0.12780419	0.05978237	0.03946237	0.02897824				1000	0.31848352	0.21700963	0.14245783	0.10688068	0.07193763
1008	0.24687496	0.15288105	0.08823613	0.06274185	0.02706949				1008	0.24957501	0.12823669	0.05913632	0.03875851	0.02934805				1001.6	0.3184216	0.21827635	0.14346099	0.10959337	0.07253575
1009.6	0.247499	0.15272146	0.08873796	0.0622498	0.02696991				1009.6	0.2490924	0.12869618	0.05949155	0.03997516	0.03044211				1003.2	0.32181935	0.21899606	0.14479264	0.10863602	0.07447346
1011.2	0.24787126	0.15180543	0.08878828	0.06201574	0.02711535				1011.2	0.24866069	0.12887606	0.05933536	0.04098003	0.03152895				1004.8	0.32061604	0.2197363	0.14638152	0.10934119	0.07633149
1012.8	0.24772785	0.15146225	0.08928171	0.06155823	0.026547				1012.8	0.24813181	0.12818701	0.05900553	0.04046624	0.03026485				1006.4	0.32039227	0.21737993	0.14563381	0.10542822	0.07504057
1014.4	0.24822255	0.15177489	0.08902393	0.06166795	0.02674924				1014.4	0.24795492	0.12886772	0.05929709	0.04181734	0.03088702				1008	0.31867518	0.21930381	0.14752064	0.10452199	0.07464222
1016	0.24965011	0.15356682	0.09058008	0.06122629	0.02838451				1016	0.24861335	0.1286498	0.06002948	0.04108593	0.0301385				1009.6	0.31917496	0.21751428	0.14654833	0.10097154	0.07327261
1017.6	0.25060437	0.15461431	0.09011667	0.06142105	0.02847063				1017.6	0.24780749	0.12771373	0.06006276	0.04083897	0.0293526				1011.2	0.31581762	0.21721692	0.14645393	0.09907301	0.07278763
1019.2	0.25285818	0.15632777	0.0908276	0.06207797	0.02952919				1019.2	0.24879947	0.12893594	0.06187196	0.04064167	0.03110982				1012.8	0.31678089	0.21569874	0.14539037	0.09663253	0.07215467
1020.8	0.25252085	0.15589964	0.09091643	0.06196738	0.02813375				1020.8	0.25025149	0.13036852	0.06348528	0.04185811	0.03164324				1014.4	0.31454769	0.21609151	0.14535876	0.09319149	0.07205802
1022.4	0.25126963	0.15598908	0.0902884	0.06183375	0.02797936				1022.4	0.25079151	0.13105739	0.06485595	0.04151671	0.03246791				1016	0.31571548	0.21577037	0.14542469	0.09297125	0.07068624
1024	0.2522007	0.15815694	0.09070707	0.06333196	0.02855741				1024	0.25189329	0.13176627	0.06669861	0.04321071	0.03274165				1017.6	0.31270747	0.21736487	0.14639741	0.09518606	0.0711191
1025.6	0.25145191	0.15840833	0.09127954	0.06500516	0.02906765				1025.6	0.25209592	0.13131276	0.0664579	0.04286505	0.03291636				1019.2	0.31293696	0.21615247	0.14468838	0.09431504	0.06759852
1027.2	0.25150655	0.15872697	0.09035199	0.06575612	0.02960593				1027.2	0.25140231	0.12990687	0.06615644	0.04266836	0.03145966				1020.8	0.3102237	0.21759669	0.14355288	0.09563239	0.06693869
1028.8	0.25178883	0.16006077	0.09180838	0.06574077	0.03058168				1028.8	0.25169112	0.13058845	0.06667141	0.04275633	0.03113969				1022.4	0.31104674	0.21733083	0.14358149	0.09702543	0.06549047
1030.4	0.25280323	0.15919206	0.09179662	0.06591394	0.02949669				1030.4	0.25279815	0.13171081	0.06662782	0.04286563	0.03251114				1024	0.31033309	0.21810296	0.14300311	0.09752563	0.0660874
1032	0.25242731	0.15793055	0.09119749	0.06500629	0.02869503				1032	0.25393757	0.13183337	0.06709714	0.04251061	0.03385778				1025.6	0.31261905	0.21819145	0.14260891	0.09683917	0.06498715
1033.6	0.25294152	0.15853088	0.09196416	0.0663347	0.02934978				1033.6	0.25484967	0.13245024	0.06762737	0.04119191	0.03391128				1027.2	0.31126009	0.2188697	0.14140689	0.09653621	0.06355291
1035.2	0.25371482	0.15924889	0.09228964	0.06644833	0.03044132				1035.2	0.25457549	0.13253907	0.06705861	0.03964067	0.03324555				1028.8	0.31391268	0.21895799	0.14126524	0.09678234	0.06246577
1036.8	0.25354228	0.15771578	0.09228107	0.06646867	0.03031237				1036.8	0.25462379	0.13206138	0.06620347	0.03955725	0.03152249				1030.4	0.31263529	0.22054092	0.14100311	0.09782236	0.06099466
1038.4	0.25450391	0.15828807	0.09313459	0.06812875	0.031106				1038.4	0.25343242	0.13166567	0.06388618	0.03980433	0.03019434				1032	0.31529996	0.22097048	0.14185612	0.09856112	0.06148789
1040	0.25527963	0.15871878	0.0937927	0.06836258	0.03122835				1040	0.25406183	0.13276695	0.06407697	0.04206219	0.03287684				1033.6	0.31483469	0.22381436	0.14275802	0.09962682	0.0637737
1041.6	0.25504808	0.15974906	0.09466725	0.06868443	0.0305334				1041.6	0.25476876	0.13321386	0.0640844	0.0439756	0.03405866				1035.2	0.31837583	0.22424896	0.1444903	0.10005454	0.06633343
1043.2	0.25570593	0.15933409	0.09585616	0.07013838	0.03029997				1043.2	0.25542086	0.1330518	0.06379646	0.04364454	0.03332532				1036.8	0.31671662	0.2238919	0.14541966	0.10001232	0.06730937
1044.8	0.25532787	0.15939185	0.09555674	0.06972629	0.03001982				1044.8	0.25520605	0.1321628	0.06251615	0.04354564	0.03187636				1038.4	0.31684275	0.22192054	0.14399872	0.0987486	0.06644202
1046.4	0.25634966	0.15943261	0.09509682	0.06955447	0.02947663				1046.4	0.25693453	0.13391995	0.06424085	0.04550008	0.03331767				1040	0.31570277	0.22316105	0.14550115	0.09897105	0.06638535
1048	0.25772325	0.16023381	0.09635031	0.06925543	0.03019624				1048	0.25616188	0.1314728	0.06346132	0.04347188	0.03170812				1041.6	0.31780471	0.22178761	0.14542454	0.09764148	0.06684344
1049.6	0.25806869	0.16084289	0.09599192	0.06884172	0.02934863				1049.6	0.25700647	0.13193625	0.06441266	0.04507786	0.03249288				1043.2	0.31604419	0.22201546	0.14623441	0.09714649	0.06827125
1051.2	0.25823232	0.16065689	0.09556337	0.06796371	0.02869907				1051.2	0.25735845	0.13248917	0.06618318	0.04551862	0.03240557				1044.8	0.31924924	0.22176114	0.14705732	0.09656015	0.06917115
1052.8	0.25742706	0.15995992	0.09582705	0.06779082	0.02778595				1052.8	0.25842048	0.13347145	0.067329	0.0476659	0.03270828				1046.4	0.31782547	0.22291349	0.14914917	0.09574739	0.07178463
1054.4	0.2572016	0.160093	0.09527321	0.06799173	0.02777306				1054.4	0.2594362	0.13483042	0.0685998	0.04752476	0.03374679				1048	0.3201376	0.22185962	0.15017339	0.09677211	0.07156399
1056	0.25727204	0.16068878	0.09483814	0.06884557	0.02808093				1056	0.26210551	0.13634689	0.07045046	0.04913954	0.03516088				1049.6	0.31926213	0.22460498	0.15237401	0.09871016	0.07447345
1057.6	0.25796745	0.16074187	0.09447815	0.0694551	0.02932274				1057.6	0.2617369	0.1354627	0.0695586	0.04802337	0.03397398				1051.2	0.32179906	0.2241418	0.15271126	0.09923204	0.07367331
1059.2	0.2587025	0.16095071	0.09463232	0.06862857	0.02947785				1059.2	0.2623005	0.13593042	0.0704302	0.04903267	0.03470929				1052.8	0.32142993	0.22615733	0.15462635	0.10041072	0.07612417
1060.8	0.26018694	0.16238602	0.09561785	0.06921601	0.03086524				1060.8	0.26193516	0.13688968	0.06954062	0.04878769	0.03534784				1054.4	0.3220544	0.22560424	0.15523709	0.10107078	0.07698207
1062.4	0.26153451	0.16271249	0.09503943	0.06904307	0.03153436				1062.4	0.26240136	0.13790767	0.06924129	0.04865425	0.03605372				1056	0.32180366	0.22491332	0.15456685	0.0989185	0.07705194
1064	0.26285336	0.16441558	0.09669265	0.07007995	0.03412178				1064	0.26238095	0.13816674	0.06878393	0.04787994	0.03603178				1057.6	0.32480739	0.22444023	0.15459549	0.09820502	0.07494217
1065.6	0.26466012	0.16649212	0.09807531	0.07151052	0.03635268				1065.6	0.26361517	0.139145	0.06808786	0.047234	0.03629087				1059.2	0.32285433	0.22512138	0.15477327	0.09680203	0.07473218
1067.2	0.26709042	0.16727041	0.09884045	0.07236581	0.03790506				1067.2	0.26209563	0.13847701	0.06669889	0.04598264	0.03499402				1060.8	0.32496499	0.22420424	0.15492249	0.09622614	0.07253148
1068.8	0.26712705	0.16760625	0.10021249	0.07343185	0.0379096				1068.8	0.26115279	0.13889356	0.0666788	0.0461621	0.03446158				1062.4	0.32586833	0.22376722	0.15369215	0.09532054	0.07218845
1070.4	0.26592743	0.16744367	0.09967622	0.07382065	0.03698768				1070.4	0.26047379	0.13964906	0.06573474	0.0464165	0.03594896				1064	0.32681484	0.22480723	0.15318291	0.09426648	0.07277787
1072	0.26661665	0.16811608	0.10080565	0.0745282	0.03734508				1072	0.26119294	0.13925203	0.0650093	0.04643344	0.03697154				1065.6	0.32647924	0.22444708	0.15322026	0.09100419	0.07249393
1073.6	0.26623162	0.16783106	0.10112818	0.07578741	0.03715805				1073.6	0.26182519	0.13865394	0.06449685	0.04437109	0.03689531				1067.2	0.3271758	0.22358982	0.15138839	0.09045167	0.07171962
1075.2	0.2672628	0.16810367	0.10183704	0.07631467	0.03741063				1075.2	0.26195737	0.13902752	0.06393158	0.04307849	0.03623665				1068.8	0.32501284	0.22250486	0.15114999	0.08736683	0.0699027
1076.8	0.26560182	0.16847981	0.10095051	0.07566703	0.03639719				1076.8	0.2607439	0.13809588	0.06293121	0.04329114	0.03641931				1070.4	0.32588754	0.22258824	0.15020633	0.08619687	0.06932072
1078.4	0.26537726	0.16893292	0.10157491	0.07575747	0.036038				1078.4	0.26167711	0.13840343	0.06401047	0.04326397	0.03649745				1072	0.32624707	0.22349051	0.15100471	0.08437105	0.06932814
1080	0.2652341	0.16866816	0.10167963	0.07475884	0.03580072				1080	0.26091241	0.13534637	0.06315338	0.04143797	0.03594183				1073.6	0.32868154	0.22505846	0.15197374	0.08548254	0.07003174
1081.6	0.26340429	0.16687954	0.09983797	0.07322426	0.03444518				1081.6	0.26141212	0.13529182	0.06248943	0.04151861	0.03626083				1075.2	0.32900342	0.22513036	0.15305348	0.08551624	0.07145345
1083.2	0.2623324	0.16520701	0.09761815	0.0723375	0.03369818				1083.2	0.2610675	0.13353543	0.06209685	0.04064562	0.03597738				1076.8	0.33169398	0.22617997	0.15427496	0.0885531	0.07309104
1084.8	0.26136396	0.16268298	0.09625519	0.07147336	0.03256491				1084.8	0.26253978	0.13436818	0.06279201	0.0412136	0.03530345				1078.4	0.33338918	0.22698825	0.15679607	0.08931258	0.07611408
1086.4	0.26061577	0.16234012	0.09399276	0.07035148	0.03173804				1086.4	0.26258469	0.13456856	0.06295499	0.04115692	0.03501469				1080	0.33456165	0.22688939	0.15616073	0.09105934	0.07506538
1088	0.25935696	0.16163771	0.09303083	0.06967156	0.03184174				1088	0.26437572	0.13452525	0.06351825	0.04136968	0.03512186				1081.6	0.33380271	0.22798472	0.15747088	0.09266827	0.07825804
1089.6	0.25962861	0.16192766	0.09280465	0.06864402	0.03248368				1089.6	0.26338093	0.13235605	0.06168055	0.04055364	0.03339725				1083.2	0.33391267	0.22645922	0.15764422	0.09481365	0.07808873
1091.2	0.2588712	0.16209084	0.09248547	0.06807153	0.03194893				1091.2	0.26429375	0.13286041	0.06233672	0.04231888	0.03371161				1084.8	0.33318711	0.22705818	0.15817386	0.09641751	0.08085379
1092.8	0.26028933	0.16441424	0.09342658	0.06886073	0.03328722				1092.8	0.26399411	0.13279726	0.06183511	0.04312496	0.03424296				1086.4	0.33267218	0.22668765	0.15900565	0.09901359	0.08191906
1094.4	0.26082229	0.16447139	0.09335544	0.06894102	0.03378352				1094.4	0.26652285	0.13336077	0.06302308	0.04444286	0.03453952				1088	0.33340472	0.22542693	0.15873422	0.09950715	0.08112133
1096	0.26057697	0.16454014	0.09394598	0.06905798	0.0344533				1096	0.2668917	0.13319209	0.06264202	0.04532019	0.03432868				1089.6	0.33233338	0.22465204	0.15773499	0.10255046	0.07904735
1097.6	0.26123785	0.16534562	0.0944576	0.06889064	0.03372763				1097.6	0.26783273	0.13429278	0.06228122	0.04679646	0.03481426				1091.2	0.33087887	0.22362699	0.1567503	0.10086645	0.07951635
1099.2	0.26233954	0.1656147	0.0955042	0.06834583	0.03344157				1099.2	0.26631845	0.13331315	0.06208945	0.04651311	0.03382655				1092.8	0.33144811	0.22294858	0.15526034	0.10241223	0.0779838
1100.8	0.26296761	0.16724857	0.0966131	0.0697727	0.03480243				1100.8	0.2670684	0.13364279	0.06117431	0.04756572	0.03484881				1094.4	0.3316499	0.22396252	0.15508581	0.10337609	0.08080355
1102.4	0.26321911	0.16727994	0.09786781	0.07040928	0.03563995				1102.4	0.26658837	0.13313284	0.06082215	0.04710124	0.03536314				1096	0.33121473	0.22444413	0.15637712	0.10375966	0.08062218
1104	0.26444182	0.16845043	0.0986228	0.07194183	0.03674804				1104	0.26792125	0.13294896	0.06132427	0.04815087	0.03522373				1097.6	0.33036932	0.22364659	0.15711519	0.10181452	0.0813589
1105.6	0.26449142	0.16868241	0.09922974	0.07230657	0.0361497				1105.6	0.26757704	0.13308495	0.06062489	0.04661382	0.03520565				1099.2	0.33170576	0.22576929	0.15605778	0.10463437	0.08229128
1107.2	0.26387605	0.16972037	0.09923286	0.0728232	0.03677318				1107.2	0.26865057	0.13446525	0.06121859	0.04825565	0.0357623				1100.8	0.33145858	0.22687571	0.15703911	0.10240517	0.08274223
1108.8	0.26161898	0.16922297	0.09888429	0.07208198	0.03527852				1108.8	0.26760911	0.13433	0.06212249	0.04937069	0.03663572				1102.4	0.33195139	0.22881036	0.15641858	0.10315028	0.0831254
1110.4	0.26160709	0.1683948	0.09857282	0.07144699	0.03455599				1110.4	0.26896932	0.1353705	0.06426248	0.04992772	0.03763762				1104	0.33376317	0.22922702	0.15629236	0.10237054	0.08299571
1112	0.26390417	0.16856935	0.09920046	0.07178089	0.03507258				1112	0.26890547	0.13603079	0.06505027	0.0503255	0.03919411				1105.6	0.33608503	0.23173248	0.15763482	0.1063704	0.08252686
1113.6	0.26413593	0.16753078	0.09896467	0.07246799	0.03533249				1113.6	0.2679338	0.13630558	0.0650812	0.04950761	0.03844549				1107.2	0.33671498	0.23129882	0.15811652	0.1063861	0.08281119
1115.2	0.26391393	0.16794708	0.09929963	0.0729088	0.03495921				1115.2	0.26720077	0.13705068	0.06724118	0.04964576	0.03834752				1108.8	0.33767438	0.23214226	0.1574412	0.10837063	0.08157824
1116.8	0.26330697	0.16691196	0.09856946	0.07248474	0.03470478				1116.8	0.26686721	0.13883121	0.06832924	0.04966236	0.03776042				1110.4	0.33798353	0.2321949	0.15632371	0.10657874	0.08178476
1118.4	0.26305855	0.16718544	0.09871935	0.07201659	0.03496708				1118.4	0.26647181	0.13912349	0.06891727	0.05022114	0.03946694				1112	0.338329	0.23223956	0.15503691	0.10745641	0.07998198
1120	0.26217455	0.16589942	0.09823269	0.07101346	0.03396005				1120	0.26729668	0.13881538	0.07006402	0.04875533	0.04020226				1113.6	0.33754869	0.23243189	0.15668056	0.10656522	0.08137496
1121.6	0.26334725	0.16613008	0.09782669	0.0708918	0.0330616				1121.6	0.26632016	0.13907736	0.06976263	0.04805788	0.04022449				1115.2	0.33686139	0.23183022	0.15605516	0.10632717	0.07922846
1123.2	0.26452797	0.16669686	0.09804899	0.07190426	0.032569				1123.2	0.26665694	0.14078544	0.07134393	0.04874507	0.04008164				1116.8	0.33592197	0.23126722	0.15681762	0.10480479	0.07890976
1124.8	0.26589227	0.16690475	0.09863799	0.0722995	0.0324965				1124.8	0.26686226	0.14094789	0.07163542	0.04820832	0.0401613				1118.4	0.33474636	0.23028195	0.15625156	0.10453713	0.07731953
1126.4	0.26637282	0.16618902	0.09858208	0.07288109	0.03179303				1126.4	0.26829025	0.14096316	0.07101934	0.04819707	0.03926188				1120	0.33384015	0.22899203	0.15647696	0.10467978	0.07587812
1128	0.26706141	0.16630569	0.0993337	0.07293266	0.03222356				1128	0.26804515	0.14120361	0.07014278	0.04810138	0.03869295				1121.6	0.33157426	0.22818625	0.15566747	0.10500533	0.07400255
1129.6	0.26913236	0.16746189	0.10058172	0.07336678	0.03213522				1129.6	0.26919302	0.14138882	0.06911625	0.04770811	0.03819386				1123.2	0.33163349	0.22720459	0.15674988	0.10371917	0.07416714
1131.2	0.27068683	0.16796321	0.10204737	0.0743311	0.0340716				1131.2	0.27003461	0.14052334	0.06844616	0.04679297	0.037625				1124.8	0.33184857	0.2282667	0.15793109	0.10627059	0.07463954
1132.8	0.27156814	0.16856039	0.10320799	0.07588876	0.03588964				1132.8	0.27190441	0.13997968	0.06768767	0.04697074	0.03742456				1126.4	0.33280351	0.22953242	0.16008433	0.10734532	0.07705282
1134.4	0.27187881	0.16840055	0.10434693	0.07668418	0.03652481				1134.4	0.27314911	0.1396378	0.06780158	0.04718295	0.03646111				1128	0.33427745	0.23005447	0.16158749	0.10760332	0.077303
1136	0.27155819	0.16817824	0.10372878	0.07733701	0.0366725				1136	0.27551176	0.13920085	0.06771822	0.04804921	0.03595296				1129.6	0.33394175	0.23088007	0.1614371	0.10698111	0.0783994
1137.6	0.27045691	0.16746333	0.10390909	0.07724525	0.03672856				1137.6	0.27658146	0.13866788	0.06616596	0.04764996	0.03613462				1131.2	0.33560681	0.23294785	0.16117139	0.10818468	0.07938832
1139.2	0.27045691	0.16746333	0.10390909	0.07724525	0.03672856				1139.2	0.27658146	0.13866788	0.06616596	0.04764996	0.03613462				1132.8	0.33497603	0.23303068	0.16108114	0.10571925	0.07996339
1140.8	0.26665314	0.1635895	0.10169032	0.07428566	0.03566966				1140.8	0.27344187	0.13702631	0.06464512	0.0463048	0.03629076				1134.4	0.33571696	0.23302905	0.16058889	0.10569094	0.08045982
1142.4	0.26267864	0.1590232	0.09943657	0.07038099	0.03400945				1142.4	0.26919592	0.13400521	0.06063211	0.04358247	0.03409021				1136	0.33672625	0.23255146	0.16048479	0.10495751	0.08090112
1144	0.25737841	0.15446675	0.09671182	0.06689117	0.03225865				1144	0.26454977	0.13054027	0.05718951	0.04075007	0.03251893				1137.6	0.33636953	0.23308382	0.16078935	0.10588559	0.08058896
1145.6	0.25197012	0.15030126	0.09316776	0.06206188	0.03004816				1145.6	0.25952241	0.12655383	0.05355853	0.03708979	0.03053718				1139.2	0.33606564	0.23204462	0.16022607	0.10433733	0.08098408
1147.2	0.24710282	0.14635731	0.09046133	0.05905045	0.02826598				1147.2	0.2544299	0.12232599	0.05103303	0.03396437	0.02926418				1140.8	0.33685258	0.23177785	0.1596352	0.10373534	0.0809398
1148.8	0.24310545	0.14264601	0.08756271	0.05573429	0.02648308				1148.8	0.24987281	0.11852904	0.04776237	0.03114233	0.02799617				1142.4	0.33685258	0.23177785	0.1596352	0.10373534	0.0809398
1150.4	0.23918029	0.1387177	0.08526797	0.05188532	0.0241374				1150.4	0.24557948	0.1148682	0.04468219	0.02807118	0.02578732				1144	0.33701312	0.23261027	0.15915824	0.10571075	0.08247305
1152	0.23651977	0.13637205	0.08346959	0.04920258	0.02218668				1152	0.24177601	0.11122823	0.0424419	0.02466195	0.02264743				1145.6	0.33635082	0.23244784	0.1596238	0.10688668	0.08307082
1153.6	0.23416458	0.13451642	0.08278483	0.04904376	0.02126483				1153.6	0.23870972	0.10879327	0.04009704	0.02307069	0.02197285				1147.2	0.33582733	0.23236529	0.15820024	0.10895938	0.08326422
1155.2	0.231475	0.13287875	0.07992713	0.04785978	0.01965949				1155.2	0.23639786	0.10598642	0.03950247	0.02157846	0.02064345				1148.8	0.33458214	0.23133671	0.15803128	0.10885328	0.08220947
1156.8	0.2300738	0.1327064	0.0792028	0.04756909	0.01873092				1156.8	0.23496013	0.10488152	0.03970851	0.0211851	0.02138342				1150.4	0.33385002	0.23075246	0.15754776	0.10961922	0.08184606
1158.4	0.23017664	0.1325681	0.07851906	0.0479382	0.01979975				1158.4	0.23453864	0.10260287	0.03944132	0.01976845	0.02114983				1152	0.3330472	0.2308948	0.15830246	0.11046183	0.08181859
1160	0.22880331	0.13123018	0.07797088	0.04832359	0.01983516				1160	0.23508782	0.10126251	0.03949613	0.01888805	0.02178508				1153.6	0.3326736	0.2309443	0.15817812	0.11111799	0.08226544
1161.6	0.22842152	0.1304498	0.07641797	0.0487849	0.01948347				1161.6	0.23451774	0.10040644	0.03888312	0.01727781	0.02031736				1155.2	0.33123083	0.23000053	0.15782033	0.11174167	0.08181881
1163.2	0.22728362	0.12887993	0.07716018	0.04880811	0.01956342				1163.2	0.23389396	0.09972792	0.03935009	0.01705792	0.01983565				1156.8	0.33018342	0.22974196	0.15821132	0.11188179	0.08161986
1164.8	0.22682034	0.12827246	0.07526017	0.04825155	0.01864272				1164.8	0.23378931	0.09902904	0.03857804	0.01767367	0.01963241				1158.4	0.32850958	0.22946372	0.15879098	0.11199553	0.08144055
1166.4	0.22594231	0.12739758	0.07461872	0.04836892	0.01784989				1166.4	0.23281675	0.0991122	0.03741712	0.01776458	0.02011992				1160	0.32717638	0.22946159	0.15945484	0.11173093	0.08119472
1168	0.22504538	0.12685619	0.07273309	0.04810585	0.01657388				1168	0.23317187	0.09901184	0.03672108	0.0178199	0.01932226				1161.6	0.3266385	0.23002193	0.15906764	0.11139841	0.08069407
1169.6	0.22498487	0.12662093	0.07425799	0.04858321	0.0183563				1169.6	0.23173076	0.09776836	0.03499863	0.01692383	0.01931042				1163.2	0.32587977	0.23051304	0.15935175	0.11109022	0.08171395
1171.2	0.22395448	0.12559131	0.0713223	0.04726237	0.01730853				1171.2	0.23035051	0.09699269	0.03401377	0.01820253	0.01789317				1164.8	0.32415687	0.23126583	0.16118441	0.11113102	0.08180695
1172.8	0.22349148	0.12408557	0.07177736	0.04706242	0.01729151				1172.8	0.22983019	0.09714207	0.03516454	0.0203635	0.01941939				1166.4	0.32289513	0.23218409	0.16188578	0.1113315	0.0822855
1174.4	0.22333578	0.1239369	0.07054291	0.04601421	0.01663934				1174.4	0.22809482	0.09655189	0.03323415	0.02020435	0.01888384				1168	0.32055086	0.23023052	0.15905924	0.10951319	0.08152629
1176	0.22108292	0.12346923	0.06983106	0.04512507	0.01589881				1176	0.22669082	0.09573393	0.03331574	0.0203424	0.01933717				1169.6	0.32104357	0.23056954	0.15968437	0.10918704	0.08231598
1177.6	0.22011914	0.12362664	0.06792919	0.04380663	0.01511222				1177.6	0.22555567	0.09517671	0.0321415	0.02039664	0.018676				1171.2	0.3199162	0.23036502	0.1597563	0.10995889	0.0833886
1179.2	0.21942609	0.12351284	0.06841906	0.04563867	0.01531498				1179.2	0.224733	0.09513017	0.03191801	0.02117334	0.01974901				1172.8	0.31921987	0.22948365	0.15865347	0.10880302	0.0826367
1180.8	0.21863436	0.1237761	0.06700921	0.04468123	0.01433362				1180.8	0.22464606	0.09506016	0.03127314	0.02220133	0.01953445				1174.4	0.32008329	0.23110091	0.15921563	0.1098491	0.0857487
1182.4	0.21772714	0.12371273	0.06882942	0.04488456	0.01384723				1182.4	0.22469745	0.09499985	0.03133634	0.02187989	0.01955517				1176	0.31918596	0.2307912	0.15768284	0.10983596	0.08505817
1184	0.21768568	0.12450191	0.06913874	0.04550832	0.01348161				1184	0.22480381	0.09532506	0.03107701	0.02156431	0.01988968				1177.6	0.3175929	0.22951543	0.15740519	0.10931504	0.08420801
1185.6	0.21654615	0.12462347	0.06956375	0.04757041	0.01462174				1185.6	0.22519294	0.09584191	0.0321334	0.02302377	0.02241076				1179.2	0.31676743	0.2287003	0.15503472	0.10929514	0.08317739
1187.2	0.21622648	0.1246602	0.06786077	0.04740494	0.01447379				1187.2	0.22505952	0.09546083	0.03216911	0.02212042	0.02146954				1180.8	0.3156321	0.22774272	0.15588465	0.10690901	0.0827919
1188.8	0.21544546	0.12478064	0.06970069	0.04778495	0.01512837				1188.8	0.22415867	0.09560452	0.03155242	0.02186522	0.02191191				1182.4	0.31591938	0.22745028	0.15566619	0.10778049	0.08370876
1190.4	0.21594984	0.12444915	0.07030092	0.04831539	0.01644951				1190.4	0.22489865	0.09529059	0.03167589	0.02104153	0.02115736				1184	0.31551137	0.22673766	0.15653475	0.10867639	0.08452612
1192	0.21496454	0.12249485	0.07094437	0.04808366	0.0160333				1192	0.22535458	0.0957397	0.031759	0.02047525	0.02109215				1185.6	0.31554765	0.22552014	0.15628471	0.10871282	0.08544261
1193.6	0.21568196	0.12197178	0.07155989	0.04845607	0.01567936				1193.6	0.22406073	0.09606026	0.03051622	0.01853746	0.01978111				1187.2	0.31412773	0.22449924	0.15625453	0.10838061	0.08450761
1195.2	0.21478376	0.12018066	0.07206091	0.04756101	0.01563029				1195.2	0.22536021	0.09639135	0.03150703	0.01842742	0.01920877				1188.8	0.31297763	0.22305337	0.15557622	0.10762446	0.08406861
1196.8	0.21386418	0.11973423	0.07008214	0.04636828	0.01514915				1196.8	0.22577225	0.09695806	0.03017356	0.01826039	0.0188168				1190.4	0.31197615	0.22322376	0.15525737	0.10834415	0.08392862
1198.4	0.21340546	0.11888677	0.07015445	0.04674606	0.01453879				1198.4	0.22497495	0.0970483	0.03114473	0.01949134	0.01899472				1192	0.31193737	0.22199463	0.15449561	0.10727173	0.08308642
1200	0.21406347	0.11819946	0.06989418	0.04589196	0.01395726				1200	0.22545197	0.09624141	0.0313469	0.01970716	0.0161274				1193.6	0.31101851	0.22181117	0.15430798	0.10717167	0.08340122
1201.6	0.2140523	0.11802742	0.07214663	0.04595682	0.015543				1201.6	0.22404161	0.09568154	0.03058513	0.01995907	0.01534178				1195.2	0.31076434	0.22183999	0.15403922	0.10650662	0.08283561
1203.2	0.21431319	0.11831376	0.0706777	0.04480902	0.01547434				1203.2	0.22318976	0.09545168	0.03119182	0.02044009	0.01388693				1196.8	0.30943694	0.22226231	0.15446855	0.10668832	0.08237269
1204.8	0.21449337	0.11798032	0.07146422	0.04504253	0.01524315				1204.8	0.2224567	0.09542813	0.03182436	0.02070171	0.01448307				1198.4	0.30910869	0.22159572	0.15360932	0.10690268	0.08199766
1206.4	0.21545876	0.11906458	0.06975327	0.04409393	0.01504775				1206.4	0.22039531	0.09433646	0.03038583	0.01991923	0.01389063				1200	0.30730762	0.22027043	0.15244209	0.10482833	0.0818437
1208	0.21395755	0.11828977	0.06969518	0.04215448	0.01363321				1208	0.22072453	0.09350435	0.02990632	0.01978702	0.01448508				1201.6	0.30788517	0.2200831	0.15320196	0.10419439	0.08224352
1209.6	0.21344828	0.11817192	0.06795294	0.04201025	0.0123536				1209.6	0.22150518	0.09365519	0.02937722	0.02016759	0.01481863				1203.2	0.30834204	0.21962222	0.15289564	0.1050374	0.08290701
1211.2	0.21215772	0.11787055	0.06770967	0.04173587	0.01076946				1211.2	0.22284071	0.09396467	0.03096888	0.02175949	0.01653309				1204.8	0.30749869	0.21963975	0.15266648	0.10429912	0.08207017
1212.8	0.21078434	0.1180708	0.06479846	0.03901081	0.00830297				1212.8	0.22385631	0.09349877	0.03121683	0.02305569	0.01626081				1206.4	0.3066298	0.22006975	0.152847	0.10327088	0.08144414
1214.4	0.21149102	0.11749959	0.06559098	0.03892174	0.00783037				1214.4	0.22409784	0.09233877	0.03118552	0.02164312	0.01776215				1208	0.30415908	0.21845955	0.15056889	0.10157505	0.07944047
1216	0.21198757	0.11810218	0.06544928	0.0380056	0.00802228				1216	0.22506394	0.09284717	0.03162529	0.02196725	0.01818941				1209.6	0.3036268	0.2180924	0.15016613	0.10151156	0.08051419
1217.6	0.21146909	0.11817384	0.06548574	0.03890437	0.00888187				1217.6	0.22440198	0.09249855	0.03267403	0.0221456	0.01883077				1211.2	0.30304573	0.2179101	0.14927624	0.10033581	0.08028839
1219.2	0.21227619	0.11810708	0.06514681	0.03843425	0.00867844				1219.2	0.22402507	0.09258197	0.03033117	0.02022959	0.01725364				1212.8	0.30247832	0.21748778	0.14989082	0.10024956	0.08134239
1220.8	0.21111793	0.11722477	0.0656934	0.03843813	0.00957179				1220.8	0.22368316	0.09279631	0.03137542	0.02000857	0.01782085				1214.4	0.30223307	0.21723574	0.1492041	0.10112349	0.08142011
1222.4	0.21245189	0.1168998	0.06570004	0.03890258	0.01012334				1222.4	0.22375449	0.09403757	0.03184388	0.01967989	0.01877348				1216	0.30141781	0.21693686	0.14855065	0.10113814	0.08063938
1224	0.21210619	0.11592039	0.0663302	0.039705	0.01105882				1224	0.22315933	0.09324343	0.03231212	0.01898938	0.01833215				1217.6	0.30106349	0.21641086	0.14818325	0.10007632	0.08019985
1225.6	0.21337234	0.11637337	0.06739552	0.04022881	0.01158089				1225.6	0.22238204	0.09200297	0.03126474	0.01707035	0.01659567				1219.2	0.30050565	0.21640321	0.14818383	0.10000351	0.07959559
1227.2	0.2127364	0.11584286	0.06727608	0.04165426	0.01176878				1227.2	0.22425161	0.0923317	0.03324534	0.01823031	0.01669981				1220.8	0.30038954	0.21587594	0.14706892	0.09978406	0.07844758
1228.8	0.21272614	0.11564137	0.06636772	0.04211759	0.01242693				1228.8	0.22461936	0.09314237	0.03332161	0.01870488	0.01692476				1222.4	0.3006984	0.21664357	0.14789239	0.10069447	0.07767948
1230.4	0.2133932	0.11533922	0.06670135	0.04344223	0.01296525				1230.4	0.22330598	0.09141357	0.03226788	0.01867881	0.0152643				1224	0.30041299	0.21543845	0.14805578	0.10061491	0.07648238
1232	0.21367519	0.11554994	0.06777096	0.04412207	0.0143867				1232	0.22473987	0.09172298	0.03177998	0.01850522	0.01434284				1225.6	0.29981779	0.2161307	0.14784439	0.10138539	0.07604764
1233.6	0.21437065	0.11629224	0.06989266	0.04685114	0.0166195				1233.6	0.22505572	0.09216637	0.03242926	0.0194602	0.01475418				1227.2	0.29967077	0.21693106	0.1481549	0.10267694	0.07660827
1235.2	0.21504746	0.11618352	0.06944619	0.04665585	0.01651598				1235.2	0.22525564	0.09181179	0.0321751	0.01998884	0.01436684				1228.8	0.29902766	0.21658624	0.14892547	0.10429025	0.07760914
1236.8	0.21455412	0.11554331	0.06903363	0.04642687	0.01517953				1236.8	0.22404126	0.09064393	0.03174502	0.02047224	0.01463429				1230.4	0.29748957	0.21400201	0.1477286	0.10315067	0.0753821
1238.4	0.21542464	0.11733336	0.06965464	0.04680548	0.01609706				1238.4	0.22267562	0.08997516	0.02979453	0.01924908	0.01293605				1232	0.29582681	0.21166976	0.14628015	0.1010256	0.07457008
1240	0.21435444	0.11676061	0.06946111	0.04583769	0.01456047				1240	0.22386738	0.0908778	0.03037753	0.02004836	0.01394291				1233.6	0.29543736	0.21102499	0.14682015	0.10126478	0.07403731
1241.6	0.21399916	0.11690303	0.06836975	0.04551722	0.01372396				1241.6	0.22363042	0.09126975	0.03074626	0.02157861	0.01369929				1235.2	0.2942251	0.21007841	0.14637982	0.10008754	0.07354253
1243.2	0.21308458	0.11694723	0.06852771	0.0441712	0.0127891				1243.2	0.22366614	0.0908729	0.03049042	0.02252596	0.01349106				1236.8	0.29179076	0.20808845	0.14558634	0.09887924	0.07201518
1244.8	0.21218584	0.11688204	0.06751714	0.04269541	0.01203192				1244.8	0.22409684	0.09036892	0.03013163	0.02193524	0.01249519				1238.4	0.29006428	0.20650972	0.14422195	0.09649657	0.07057925
1246.4	0.21283659	0.11762109	0.06909123	0.04412028	0.01252127				1246.4	0.22408053	0.08999985	0.03065107	0.02225134	0.01409155				1240	0.28782775	0.20322974	0.14152192	0.09472901	0.06960048
1248	0.21101958	0.11843518	0.07022064	0.04352537	0.0127188				1248	0.2249337	0.09116975	0.03109756	0.02280837	0.01476037				1241.6	0.28760345	0.20390214	0.14216421	0.09500129	0.07006514
1249.6	0.20978354	0.11827203	0.06926919	0.04339761	0.01185738				1249.6	0.22409454	0.09238299	0.03129482	0.02388866	0.01623191				1243.2	0.28703613	0.20349207	0.14077064	0.09494674	0.06979324
1251.2	0.21113605	0.1189989	0.06923961	0.04350233	0.01329693				1251.2	0.22518477	0.09290428	0.03087667	0.02406568	0.01606568				1244.8	0.28626345	0.20397717	0.14037142	0.09552034	0.07017617
1252.8	0.2104485	0.11863775	0.06892761	0.04303601	0.01346635				1252.8	0.22404669	0.09292523	0.03194678	0.02449192	0.01635529				1246.4	0.28632909	0.20367947	0.139188	0.09464134	0.06921676
1254.4	0.20939951	0.11825955	0.06982611	0.04295982	0.01297971				1254.4	0.22335549	0.09328235	0.03176622	0.02416867	0.01675871				1248	0.28685647	0.20436259	0.13944772	0.09480715	0.06965673
1256	0.20867539	0.11771814	0.07012167	0.04324676	0.01314157				1256	0.22240564	0.0920235	0.03176005	0.0231102	0.01654142				1249.6	0.28722519	0.20422609	0.14008775	0.09546128	0.06899287
1257.6	0.20897739	0.11815183	0.07064948	0.04412897	0.01297808				1257.6	0.22390841	0.09231837	0.03280967	0.02191572	0.01738967				1251.2	0.28790443	0.20549572	0.14018771	0.09542079	0.06974998
1259.2	0.20853513	0.11795921	0.06916566	0.04463976	0.0124531				1259.2	0.22421821	0.0922304	0.03331515	0.02228716	0.01875956				1252.8	0.28905959	0.20661915	0.1400826	0.09655194	0.06991105
1260.8	0.20758805	0.11799383	0.06830905	0.04473147	0.01401382				1260.8	0.22533326	0.09212124	0.03279034	0.02139724	0.01977831				1254.4	0.2888413	0.2074845	0.1420923	0.09768649	0.07011906
1262.4	0.20759478	0.11759264	0.06843731	0.04610604	0.01488292				1262.4	0.22448797	0.09106591	0.03081733	0.02100604	0.01922328				1256	0.28945536	0.20847934	0.14341596	0.0984609	0.07081838
1264	0.20656644	0.11709779	0.06851814	0.04634403	0.01463288				1264	0.22594556	0.09174406	0.03254013	0.0216804	0.02050667				1257.6	0.29124554	0.20975954	0.14435905	0.09962732	0.07221102
1265.6	0.20709967	0.11690843	0.06875046	0.04685341	0.01477617				1265.6	0.22556194	0.09102519	0.03280135	0.02118117	0.02011216				1259.2	0.29202914	0.2102348	0.14547121	0.10098445	0.07438863
1267.2	0.20685934	0.1170032	0.06781225	0.04541219	0.01514692				1267.2	0.22390468	0.08956294	0.03203813	0.0201133	0.01919893				1260.8	0.29147516	0.20924384	0.14481981	0.10028501	0.07326756
1268.8	0.2059099	0.11716442	0.06790167	0.04622152	0.01479121				1268.8	0.2233272	0.08920293	0.03168789	0.02043832	0.01863651				1262.4	0.29107497	0.20761099	0.14399208	0.09821116	0.07141452
1270.4	0.20642777	0.11756195	0.06796176	0.04664977	0.01658858				1270.4	0.22168849	0.08805728	0.03048066	0.0182198	0.01554164				1264	0.29124176	0.20759255	0.14448871	0.0979694	0.0724824
1272	0.20640576	0.11664703	0.06684338	0.04680932	0.01598685				1272	0.22090116	0.08795658	0.02995342	0.01915172	0.01590221				1265.6	0.28995817	0.20738012	0.14464925	0.09786297	0.07181728
1273.6	0.20653636	0.1171162	0.06689459	0.04625056	0.01618722				1273.6	0.22031161	0.08715145	0.02907365	0.01875017	0.01497688				1267.2	0.2893018	0.20666073	0.14338189	0.0964254	0.07242964
1275.2	0.20660583	0.11771235	0.06824519	0.04682867	0.01615555				1275.2	0.22011948	0.08680796	0.02788274	0.01863641	0.01329606				1268.8	0.28716696	0.20494149	0.14172599	0.09555197	0.07131768
1276.8	0.20726312	0.11858544	0.06778446	0.04758197	0.01592109				1276.8	0.22048281	0.08685817	0.02840565	0.0183806	0.01216002				1270.4	0.28636534	0.20393816	0.14178287	0.09517743	0.07057529
1278.4	0.20819401	0.11913731	0.06862474	0.04798375	0.01556326				1278.4	0.21889037	0.08700614	0.02821234	0.01892138	0.01246379				1272	0.28471481	0.20247088	0.14062464	0.09428708	0.07033057
1280	0.20771344	0.11893804	0.07017228	0.04605791	0.01492129				1280	0.21851135	0.087602	0.02887924	0.01924211	0.01187168				1273.6	0.28485154	0.20444142	0.14102323	0.09599204	0.07100719
1281.6	0.20881744	0.11842261	0.06955691	0.04538921	0.01402649				1281.6	0.21763553	0.08871638	0.02934816	0.02076103	0.01181444				1275.2	0.28445697	0.20286124	0.13835381	0.09661649	0.07044282
1283.2	0.20934442	0.11893585	0.0703865	0.04336237	0.01429738				1283.2	0.21734351	0.08846443	0.02910172	0.02049458	0.01076809				1276.8	0.28405565	0.20165606	0.13838457	0.09658458	0.0702921
1284.8	0.20752227	0.11732322	0.07048767	0.04236572	0.01266052				1284.8	0.2162281	0.08887378	0.02938632	0.02097236	0.01014727				1278.4	0.2850798	0.20132502	0.13834048	0.09767754	0.07087
1286.4	0.20740481	0.11684964	0.07190058	0.0426571	0.01208287				1286.4	0.21561644	0.08838644	0.02937306	0.02107195	0.00919938				1280	0.28517594	0.20212676	0.13865613	0.09859852	0.07198203
1288	0.2089448	0.11771365	0.07315879	0.04307082	0.0118001				1288	0.21544887	0.08846787	0.02807747	0.02062778	0.00994535				1281.6	0.28396388	0.20113756	0.13772249	0.09905521	0.07174962
1289.6	0.20835847	0.11740317	0.07232695	0.04335373	0.010654				1289.6	0.21689324	0.08888106	0.02867989	0.02121787	0.01056222				1283.2	0.28374487	0.20142312	0.13758443	0.09873933	0.07397001
1291.2	0.20796053	0.11621387	0.07223222	0.04265288	0.01042136				1291.2	0.21531394	0.08714159	0.02640387	0.02090194	0.01114491				1284.8	0.28283472	0.20217046	0.13860393	0.09939439	0.07430645
1292.8	0.20732576	0.11485045	0.07345925	0.04240827	0.0108334				1292.8	0.2166986	0.08708209	0.02682616	0.02004531	0.01217491				1286.4	0.28266408	0.20315344	0.14058209	0.10001848	0.07447382
1294.4	0.20680898	0.11320487	0.07379034	0.04201054	0.0100758				1294.4	0.21727622	0.08676664	0.02663162	0.02044742	0.01293971				1288	0.28311184	0.20351087	0.14008949	0.10094508	0.07481032
1296	0.20515766	0.11224414	0.07206335	0.04040353	0.0095706				1296	0.21870167	0.08677951	0.02777827	0.02056678	0.01415907				1289.6	0.28423592	0.20381287	0.13991471	0.10172986	0.07487098
1297.6	0.20424575	0.11229686	0.07148622	0.04027964	0.00964077				1297.6	0.21923427	0.08622164	0.02648242	0.01946912	0.01454944				1291.2	0.28505252	0.2039729	0.14076663	0.10268582	0.07546561
1299.2	0.20368697	0.11249497	0.07093603	0.04008048	0.01044363				1299.2	0.21953312	0.08559964	0.02573807	0.01954533	0.01387637				1292.8	0.28447218	0.20437653	0.14145796	0.10251951	0.07509744
1300.8	0.20248293	0.11223292	0.07024171	0.04056457	0.01085911				1300.8	0.22091055	0.08595621	0.02538588	0.02013593	0.014405				1294.4	0.28470424	0.20381105	0.14155551	0.10204668	0.07425011
1302.4	0.20252759	0.11190023	0.06835715	0.04001155	0.01261191				1302.4	0.22084892	0.08531881	0.02425947	0.01884038	0.01335418				1296	0.28448333	0.20390025	0.14129527	0.10242792	0.07367201
1304	0.20319351	0.11262019	0.06767086	0.04119556	0.01227306				1304	0.22078418	0.08656084	0.0255413	0.02008003	0.01585723				1297.6	0.28273222	0.20326007	0.13986529	0.10142127	0.07352951
1305.6	0.20304346	0.11264089	0.0668158	0.04122044	0.01320314				1305.6	0.22053782	0.08559024	0.02554024	0.01862921	0.01470393				1299.2	0.2819464	0.20264713	0.1385703	0.10042791	0.07252138
1307.2	0.20397289	0.11310713	0.06707358	0.04272852	0.01255989				1307.2	0.22041005	0.08656175	0.02585271	0.01967364	0.01494128				1300.8	0.2801457	0.20189588	0.13849827	0.09992321	0.07091599
1308.8	0.20320784	0.11355547	0.06619242	0.0426037	0.01323208				1308.8	0.22043047	0.08679385	0.02825295	0.01929516	0.01535557				1302.4	0.28015068	0.20197297	0.13954894	0.1001087	0.07106775
1310.4	0.20366807	0.11287203	0.0663952	0.04224089	0.01376598				1310.4	0.21912981	0.08644836	0.02923058	0.01974762	0.01599912				1304	0.27890051	0.20082182	0.13741006	0.09938594	0.07087698
1312	0.20375838	0.1138265	0.06731069	0.04272503	0.01407287				1312	0.21869905	0.08684636	0.03047175	0.01979934	0.01511682				1305.6	0.27865677	0.20070469	0.1364107	0.10044595	0.07065456
1313.6	0.20378494	0.11345958	0.0658728	0.04165435	0.01331106				1313.6	0.21774543	0.08795297	0.03060964	0.02015171	0.01544183				1307.2	0.27761472	0.19936654	0.13560679	0.09963384	0.06953567
1315.2	0.20396603	0.11450669	0.06711902	0.04060039	0.01367161				1315.2	0.2172648	0.08836146	0.03125923	0.02088195	0.01555607				1308.8	0.27723238	0.19934662	0.13647209	0.09901803	0.07056262
1316.8	0.20452579	0.11500019	0.06747159	0.04151731	0.01387462				1316.8	0.21643313	0.08870941	0.03157713	0.02095227	0.01428296				1310.4	0.2775461	0.20025002	0.13627146	0.09914533	0.07093549
1318.4	0.20644618	0.11606804	0.06878824	0.04224263	0.014547				1318.4	0.21509308	0.08875773	0.03132046	0.01996148	0.01346052				1312	0.27665752	0.19880938	0.13519138	0.09692476	0.06990474
1320	0.20675153	0.116068	0.06915403	0.04159893	0.01304787				1320	0.21431954	0.08898298	0.02921288	0.01888689	0.01452623				1313.6	0.27482519	0.19834619	0.13424103	0.09644622	0.06998162
1321.6	0.20630873	0.11452255	0.06805534	0.04078126	0.01293331				1321.6	0.21370471	0.08824329	0.0296392	0.018271	0.01393099				1315.2	0.27376721	0.1986986	0.13313714	0.09543245	0.06937262
1323.2	0.20742226	0.11508193	0.07057031	0.04170353	0.01387216				1323.2	0.21366081	0.08807646	0.02985112	0.01793289	0.01479925				1316.8	0.27319022	0.19944376	0.13283617	0.09558867	0.06920914
1324.8	0.20761715	0.11513293	0.07030631	0.04063903	0.01454694				1324.8	0.21423999	0.08827474	0.0304205	0.01656494	0.01508512				1318.4	0.27420979	0.19942044	0.13307102	0.09693147	0.06960376
1326.4	0.20672605	0.11453235	0.06974728	0.03999437	0.0140989				1326.4	0.21506375	0.08719134	0.03005409	0.0170528	0.0155872				1320	0.27397112	0.19820636	0.13272153	0.09700145	0.06904398
1328	0.20645205	0.11574885	0.07042653	0.03960691	0.01496541				1328	0.21604498	0.08656294	0.02948238	0.01712104	0.0151834				1321.6	0.27423861	0.19582058	0.13334563	0.09577733	0.06883244
1329.6	0.20682849	0.11571112	0.07156723	0.04021877	0.01468664				1329.6	0.21626078	0.08529643	0.0273314	0.01717928	0.0148058				1323.2	0.27471755	0.19491335	0.13421528	0.09589581	0.06960157
1331.2	0.20679954	0.11617993	0.07151725	0.03970025	0.01582167				1331.2	0.21585407	0.08480079	0.02749408	0.0173547	0.01369964				1324.8	0.27527987	0.19490156	0.13485568	0.09464699	0.06926397
1332.8	0.20663186	0.11605982	0.06998593	0.04021297	0.01574517				1332.8	0.21670587	0.08497419	0.02717196	0.01746429	0.01396894				1326.4	0.2757996	0.19376604	0.13502755	0.09496822	0.07032178
1334.4	0.20659242	0.11557243	0.06858886	0.0404112	0.01620716				1334.4	0.21545737	0.08402928	0.02679319	0.01665446	0.01228356				1328	0.27669525	0.19467235	0.13549333	0.09543589	0.07033065
1336	0.20608036	0.11432322	0.06660879	0.04072456	0.0149405				1336	0.21493739	0.08376418	0.02771812	0.01694681	0.01306806				1329.6	0.27660029	0.19400374	0.13517287	0.09604184	0.07013178
1337.6	0.20442408	0.11286482	0.0653322	0.04029934	0.01455012				1337.6	0.21554742	0.08386351	0.02765089	0.0170459	0.01225547				1331.2	0.277487	0.195219	0.13631719	0.09678362	0.06998688
1339.2	0.20474185	0.11370188	0.06570916	0.04223516	0.0138147				1339.2	0.21609515	0.08455737	0.02722977	0.01815044	0.0130246				1332.8	0.2775754	0.19590396	0.13720555	0.0967609	0.07018732
1340.8	0.2022647	0.1123668	0.06387231	0.04138962	0.01481582				1340.8	0.21590167	0.08408666	0.0290446	0.01748665	0.01279497				1334.4	0.27727133	0.19701007	0.1372604	0.09700439	0.07063254
1342.4	0.20269626	0.11077718	0.06306803	0.04209894	0.01433285				1342.4	0.21533288	0.08336207	0.02726517	0.01735526	0.01331124				1336	0.27685881	0.19826078	0.13721171	0.09657925	0.07234958
1344	0.20080483	0.10971054	0.06323125	0.04232002	0.01395328				1344	0.21508803	0.08449869	0.02748927	0.01676679	0.01269344				1337.6	0.27629805	0.20000959	0.13732021	0.09624121	0.07216488
1345.6	0.19974791	0.10874676	0.06203424	0.04170053	0.01298795				1345.6	0.21532588	0.08594835	0.02779869	0.01813429	0.01420587				1339.2	0.27572756	0.20253431	0.13834192	0.09654268	0.0725678
1347.2	0.19908268	0.10910878	0.06295387	0.04310852	0.01404159				1347.2	0.21551241	0.08636074	0.0287662	0.01817699	0.01524787				1340.8	0.27473745	0.20378902	0.13751495	0.09562461	0.07218044
1348.8	0.19947237	0.11015441	0.06341658	0.04446649	0.01507897				1348.8	0.21354451	0.08598729	0.02725741	0.01632179	0.01421643				1342.4	0.27532991	0.20446202	0.13681405	0.09607226	0.07111415
1350.4	0.19917606	0.1088671	0.06369414	0.04488447	0.0154594				1350.4	0.21163858	0.08500543	0.02576011	0.01495032	0.01419556				1344	0.27412099	0.20433538	0.13593177	0.09457878	0.07100055
1352	0.19936705	0.10887327	0.06291511	0.0442599	0.01346364				1352	0.21064413	0.08469557	0.02379164	0.0142473	0.01491024				1345.6	0.27258989	0.20484174	0.13450012	0.09451162	0.07059278
1353.6	0.1998891	0.10950989	0.06390344	0.04499701	0.01518066				1353.6	0.21069085	0.08461167	0.02425994	0.01376568	0.01473811				1347.2	0.27238662	0.20448555	0.13371022	0.09418557	0.07029939
1355.2	0.19941357	0.10962355	0.06366	0.04535314	0.01403011				1355.2	0.21102966	0.0845239	0.02377405	0.01469577	0.01522759				1348.8	0.27342329	0.20418767	0.13435096	0.09491297	0.07144847
1356.8	0.1992176	0.11022284	0.06523191	0.04496277	0.01522525				1356.8	0.21073344	0.08371738	0.02331512	0.01401526	0.0153064				1350.4	0.27241465	0.20172764	0.13469192	0.09414644	0.07053384
1358.4	0.20045057	0.11181131	0.06709009	0.04502244	0.01445906				1358.4	0.21181298	0.08233156	0.02247289	0.01587659	0.01486235				1352	0.2723265	0.20000406	0.13541811	0.09289204	0.07031795
1360	0.20091448	0.1139322	0.06977079	0.04655842	0.01637988				1360	0.21189285	0.08212717	0.02173884	0.01604482	0.01410698				1353.6	0.2722153	0.19792278	0.13445933	0.09087389	0.06997474
1361.6	0.20195244	0.11453094	0.06980397	0.04667129	0.01480768				1361.6	0.21280837	0.08275005	0.02085846	0.01710513	0.01361101				1355.2	0.27284315	0.19738847	0.13395159	0.09135811	0.06899191
1363.2	0.20239052	0.1167083	0.07023739	0.04795933	0.01695597				1363.2	0.21328168	0.0831444	0.02246023	0.01701622	0.01351973				1356.8	0.2732348	0.19621998	0.13412838	0.0908961	0.06821134
1364.8	0.20515215	0.11878024	0.07079555	0.04959058	0.01810207				1364.8	0.21408183	0.08366962	0.02212396	0.01741933	0.01438607				1358.4	0.27257544	0.19413602	0.1333837	0.0908048	0.06776037
1366.4	0.20524928	0.11879093	0.07097236	0.04923852	0.01933376				1366.4	0.21289721	0.08315474	0.02294359	0.01728202	0.01368664				1360	0.27238172	0.19307519	0.13289687	0.09014609	0.06532224
1368	0.20568015	0.11881104	0.07027129	0.04782432	0.01808749				1368	0.21481438	0.08433871	0.02421496	0.01847992	0.01496617				1361.6	0.27133873	0.19156933	0.13267842	0.08972422	0.06461507
1369.6	0.20617625	0.11897377	0.07061953	0.04743068	0.01924398				1369.6	0.21488772	0.08385188	0.02577991	0.01742781	0.01427765				1363.2	0.2716761	0.19140075	0.13279108	0.08844651	0.06395159
1371.2	0.20764951	0.11907542	0.07026198	0.04856773	0.01891673				1371.2	0.21418938	0.08262368	0.0247861	0.01712884	0.01355663				1364.8	0.26983108	0.18982035	0.13036132	0.08652561	0.06278371
1372.8	0.20553003	0.11767974	0.07028834	0.04720225	0.0194347				1372.8	0.2146851	0.08315421	0.02668183	0.01747177	0.0139491				1366.4	0.26822105	0.19055903	0.12922063	0.08611849	0.06312533
1374.4	0.20597863	0.11652935	0.06878607	0.04714157	0.01831175				1374.4	0.2137787	0.08225224	0.02455957	0.01727797	0.01358919				1368	0.26712635	0.19046924	0.12835964	0.08544537	0.06343941
1376	0.20596861	0.11548034	0.07003894	0.04789078	0.01930305				1376	0.21379541	0.08280829	0.02652147	0.01825312	0.01372396				1369.6	0.26661497	0.19109259	0.12835142	0.08609187	0.06260506
1377.6	0.20660246	0.11444276	0.06846038	0.04839653	0.01797481				1377.6	0.21370171	0.08245266	0.02646241	0.0182372	0.01416148				1371.2	0.26503315	0.19143216	0.12714117	0.08698643	0.06242513
1379.2	0.20608957	0.11270627	0.06965096	0.04760501	0.01822808				1379.2	0.21273415	0.08168021	0.02725657	0.01695994	0.01435376				1372.8	0.26456956	0.19131593	0.12608206	0.08629677	0.06208298
1380.8	0.20685412	0.112204	0.06910333	0.04720104	0.01673044				1380.8	0.21080121	0.08080702	0.02569968	0.01597135	0.01303207				1374.4	0.26472994	0.19146893	0.12548196	0.08678117	0.0622029
1382.4	0.20555254	0.10946766	0.06798985	0.04538209	0.01476634				1382.4	0.20950712	0.07970422	0.02485282	0.01484371	0.01263232				1376	0.26360176	0.19073713	0.1246182	0.08580173	0.06205612
1384	0.20498862	0.10856183	0.06553184	0.04415738	0.01300285				1384	0.20959084	0.08057052	0.02496128	0.01536087	0.0129129				1377.6	0.26336298	0.19172474	0.12495254	0.08648084	0.06257272
1385.6	0.2030244	0.10709046	0.06442605	0.04279697	0.01214942				1385.6	0.2103557	0.07982462	0.02506096	0.01601899	0.01254918				1379.2	0.26367432	0.19126877	0.12459313	0.08607537	0.06311051
1387.2	0.20165542	0.10601089	0.06185699	0.04255954	0.01024017				1387.2	0.2099346	0.07939571	0.02448474	0.01607268	0.01297568				1380.8	0.26367608	0.1916181	0.12606623	0.08626271	0.06407409
1388.8	0.20355354	0.10774575	0.06521458	0.04425748	0.01260182				1388.8	0.20989324	0.07935278	0.0247181	0.01670138	0.01386258				1382.4	0.26245101	0.19089554	0.12649895	0.08543556	0.06370947
1390.4	0.20362273	0.10785206	0.06360478	0.04298729	0.01130317				1390.4	0.21061399	0.07904883	0.02326525	0.01705327	0.01331758				1384	0.26452234	0.19214609	0.12795409	0.08680928	0.0644142
1392	0.20331023	0.10829894	0.06479781	0.0439495	0.01279319				1392	0.21009165	0.07874886	0.02274519	0.01632421	0.01339421				1385.6	0.2643155	0.19061356	0.12701278	0.08621734	0.06322341
1393.6	0.20433149	0.10984305	0.06426349	0.04459534	0.01208559				1393.6	0.21206056	0.07946017	0.02401239	0.01797561	0.0140222				1387.2	0.26414149	0.18991439	0.12717098	0.08732535	0.0623802
1395.2	0.20566834	0.1105241	0.06604673	0.04626711	0.01473474				1395.2	0.21251596	0.07905341	0.02544409	0.01818913	0.01459019				1388.8	0.26466237	0.18969255	0.12838629	0.08717364	0.06242366
1396.8	0.20604294	0.11067068	0.0650535	0.04553344	0.01483979				1396.8	0.21281271	0.07962746	0.0249284	0.01840379	0.01424182				1390.4	0.26530371	0.18791884	0.13039379	0.08670838	0.06183533
1398.4	0.2049903	0.10972524	0.06430029	0.04474618	0.01531638				1398.4	0.21237912	0.07913044	0.02516982	0.01878855	0.01451335				1392	0.26652981	0.18799961	0.13173787	0.08726107	0.06206436
1400	0.20626942	0.11124289	0.06386024	0.04488089	0.0161606				1400	0.21230272	0.07896925	0.02431921	0.01732561	0.01217551				1393.6	0.26695458	0.18767493	0.13270732	0.08762676	0.06255465
1401.6	0.20570001	0.11173119	0.06409323	0.04476996	0.01781724				1401.6	0.20993811	0.07787643	0.02350774	0.01637512	0.01178893				1395.2	0.26883134	0.18866967	0.13339729	0.08895517	0.06368047
1403.2	0.20508573	0.11227739	0.06375059	0.04371217	0.01677285				1403.2	0.20999779	0.07980236	0.0218887	0.01737542	0.01203718				1396.8	0.26892029	0.18909808	0.13310619	0.09053922	0.06493235
1404.8	0.2036936	0.1124868	0.06591809	0.04303956	0.01758239				1404.8	0.2101676	0.08024451	0.02194227	0.0178765	0.01279385				1398.4	0.26853931	0.18935366	0.13334447	0.09103126	0.06445511
1406.4	0.20431562	0.11214746	0.06461969	0.0412858	0.01665751				1406.4	0.21029538	0.08111583	0.02127173	0.01884917	0.01316844				1400	0.26702373	0.18901177	0.1333632	0.09136986	0.06430174
1408	0.20383465	0.11299378	0.06694755	0.04224102	0.01806038				1408	0.21103218	0.08336857	0.0224782	0.02056379	0.0155915				1401.6	0.26805716	0.19038794	0.13427888	0.09278883	0.06437819
1409.6	0.20300139	0.11227009	0.06484696	0.04036924	0.01651477				1409.6	0.21153943	0.08413454	0.02238185	0.02065056	0.01572009				1403.2	0.26769205	0.18981152	0.13291781	0.09358953	0.06368575
1411.2	0.20251126	0.11299506	0.06703333	0.04058597	0.01810241				1411.2	0.21268042	0.08618202	0.02444553	0.0214036	0.01662732				1404.8	0.26814614	0.19118593	0.13304888	0.09324344	0.06300511
1412.8	0.20269896	0.11322511	0.06591572	0.04097168	0.01739668				1412.8	0.21286927	0.08712385	0.02479558	0.02172473	0.01748102				1406.4	0.26668178	0.19100317	0.13304579	0.09336172	0.06298662
1414.4	0.20091704	0.1116352	0.06512826	0.03947315	0.01826258				1414.4	0.21206812	0.08707198	0.02436183	0.02073169	0.01708659				1408	0.26611415	0.19078713	0.13303553	0.09376512	0.06267249
1416	0.20033454	0.11209683	0.06459758	0.03857827	0.01851665				1416	0.21413057	0.08892241	0.02583455	0.02259159	0.01786467				1409.6	0.26449095	0.19113441	0.13328649	0.09281565	0.06365306
1417.6	0.19937897	0.11110841	0.0661743	0.03939353	0.01756672				1417.6	0.21447457	0.08899125	0.02526981	0.02292993	0.01933396				1411.2	0.26459105	0.19110781	0.13275279	0.09236573	0.0633662
1419.2	0.19980056	0.11089889	0.06677303	0.0402978	0.0184627				1419.2	0.21331818	0.08881464	0.02499396	0.02151658	0.01928536				1412.8	0.26390679	0.19196079	0.13298829	0.09136167	0.06365449
1420.8	0.20032043	0.1106343	0.06939012	0.04058796	0.01899013				1420.8	0.21475286	0.08936066	0.02611967	0.02204495	0.02060043				1414.4	0.26339906	0.19113245	0.132146	0.09111236	0.06247942
1422.4	0.1979862	0.10970435	0.06850596	0.03812578	0.01655384				1422.4	0.21454069	0.08795429	0.02484575	0.02092001	0.01981069				1416	0.26425227	0.19125952	0.13261999	0.0914732	0.06225424
1424	0.19734145	0.10975965	0.07117557	0.03890782	0.01650733				1424	0.21319207	0.08673296	0.02657434	0.02059156	0.01971878				1417.6	0.26202253	0.1899342	0.13030471	0.08935811	0.06097647
1425.6	0.19743935	0.10919634	0.07039016	0.03856512	0.01612206				1425.6	0.21402944	0.08608643	0.02651401	0.02098827	0.01903574				1419.2	0.26202042	0.18994984	0.13079725	0.09010369	0.061472
1427.2	0.19621587	0.10688154	0.06952191	0.03829013	0.01502783				1427.2	0.21354611	0.08508443	0.02533772	0.0205256	0.01823911				1420.8	0.26287476	0.19025677	0.1310272	0.0894033	0.06149851
1428.8	0.19630955	0.10679164	0.06845371	0.03824828	0.01530285				1428.8	0.21334514	0.08524438	0.02475982	0.01957067	0.01754983				1422.4	0.26378524	0.1896378	0.13239563	0.08891794	0.06260841
1430.4	0.1970812	0.1069878	0.06859209	0.03849631	0.01457832				1430.4	0.21242009	0.08416609	0.02421992	0.01985278	0.01738902				1424	0.26387086	0.19060064	0.13171741	0.0889828	0.06381691
1432	0.19761986	0.10809452	0.06888048	0.03807432	0.01434631				1432	0.21138528	0.0841436	0.02341111	0.0184656	0.01507305				1425.6	0.26357439	0.19033427	0.13173113	0.08850717	0.06465584
1433.6	0.19732907	0.10823068	0.06899582	0.03658123	0.0130962				1433.6	0.20998591	0.08382978	0.02265709	0.01931276	0.01537575				1427.2	0.26263908	0.18934868	0.13038497	0.08768502	0.0650751
1435.2	0.19841753	0.1097229	0.06964286	0.03686254	0.01355358				1435.2	0.21097115	0.08365449	0.02201597	0.01908801	0.0144082				1428.8	0.26217409	0.18853453	0.12913461	0.08631999	0.06402872
1436.8	0.19911376	0.11077947	0.07115473	0.03796726	0.01440503				1436.8	0.21174553	0.08276658	0.02332944	0.01998691	0.01454162				1430.4	0.26119575	0.18777734	0.12814447	0.08391298	0.06217339
1438.4	0.19909476	0.11148434	0.06943851	0.03655655	0.01363733				1438.4	0.21333804	0.08502017	0.02304422	0.02206154	0.01451817				1432	0.26018431	0.1882946	0.1287347	0.08331154	0.06299951
1440	0.19887586	0.11149566	0.06904409	0.03727712	0.01467227				1440	0.21330393	0.08527304	0.02307925	0.02257313	0.01439174				1433.6	0.26060121	0.18787018	0.12793111	0.08253085	0.06219223
1441.6	0.2001834	0.11037346	0.06760766	0.0366501	0.01457138				1441.6	0.21443293	0.08516853	0.02412319	0.02351757	0.01364604				1435.2	0.26022694	0.18578757	0.12709347	0.081089	0.06241718
1443.2	0.20012997	0.11045618	0.06754881	0.03714298	0.01484067				1443.2	0.21436643	0.08595568	0.02469532	0.02311528	0.01397208				1436.8	0.25923235	0.18647451	0.12710031	0.0801611	0.06149986
1444.8	0.19998209	0.10933172	0.06627976	0.03579371	0.01414729				1444.8	0.21422482	0.08503178	0.02479544	0.02241881	0.01416408				1438.4	0.25868704	0.18561295	0.12762111	0.07995925	0.06228337
1446.4	0.19982357	0.10838632	0.06621938	0.03549656	0.0150913				1446.4	0.21374389	0.08537716	0.02370521	0.0220939	0.01348897				1440	0.25841758	0.18451746	0.12710278	0.07883687	0.06250702
1448	0.20031763	0.10817599	0.06597196	0.03502342	0.0141924				1448	0.21347145	0.08576097	0.02387946	0.02183293	0.01354887				1441.6	0.25873459	0.18441028	0.1279752	0.07736802	0.06324745
1449.6	0.20032679	0.1067571	0.06604411	0.0358254	0.01424792				1449.6	0.21262895	0.08565692	0.02223081	0.02057547	0.01379633				1443.2	0.25946424	0.18449408	0.12776249	0.07657946	0.06342871
1451.2	0.20081207	0.10717476	0.06531618	0.03540051	0.01559162				1451.2	0.21222407	0.08551599	0.02197125	0.01916643	0.01312848				1444.8	0.25942004	0.18299437	0.12580349	0.07500414	0.06167472
1452.8	0.20101076	0.10679452	0.06593497	0.03529977	0.01494819				1452.8	0.21337598	0.08636956	0.02286953	0.01942014	0.01585215				1446.4	0.25972003	0.18259837	0.12601796	0.07519498	0.06077732
1454.4	0.19921809	0.10592792	0.06463757	0.034185	0.01441734				1454.4	0.21250234	0.08500236	0.02212	0.01950733	0.01582145				1448	0.26063686	0.18393573	0.12712847	0.07559729	0.06276377
1456	0.19940682	0.10536225	0.06402859	0.03534847	0.01453948				1456	0.21137937	0.08544356	0.02209873	0.01966596	0.01637326				1449.6	0.25941096	0.18278459	0.12577001	0.07533556	0.06326309
1457.6	0.20001411	0.10516615	0.06223657	0.03523737	0.015394				1457.6	0.21163623	0.08519593	0.02063184	0.02004001	0.01748077				1451.2	0.260192	0.18329826	0.12689747	0.07566047	0.06449287
1459.2	0.2000532	0.10427618	0.06137845	0.03597604	0.01471561				1459.2	0.21171862	0.08611034	0.02209926	0.0210234	0.0179793				1452.8	0.26043175	0.18435125	0.12603798	0.07468609	0.06455374
1460.8	0.20216894	0.10713015	0.06338924	0.03785043	0.01588424				1460.8	0.2125697	0.08794314	0.02310473	0.02111417	0.01941232				1454.4	0.26000608	0.18456591	0.12567192	0.07388612	0.06475473
1462.4	0.20258414	0.10781829	0.06373454	0.03860807	0.01490844				1462.4	0.21213022	0.08773144	0.02414255	0.02291247	0.02063974				1456	0.25834523	0.18321386	0.12375852	0.07292278	0.06291769
1464	0.20241836	0.10881354	0.06464937	0.03865378	0.01603292				1464	0.2117892	0.08821539	0.02474059	0.02294946	0.02014274				1457.6	0.25913383	0.18414874	0.12505117	0.07300847	0.06280907
1465.6	0.20240051	0.10951494	0.06455285	0.03961817	0.0153034				1465.6	0.21219644	0.08755409	0.02509028	0.02319632	0.01988296				1459.2	0.25790434	0.184295	0.12416582	0.0722709	0.06111359
1467.2	0.20168652	0.11076214	0.06589405	0.04007414	0.01548208				1467.2	0.2143186	0.08609531	0.02553537	0.02307395	0.0198883				1460.8	0.25755513	0.18532133	0.12434354	0.07108169	0.05980353
1468.8	0.19964904	0.10967734	0.06508823	0.03891476	0.01305651				1468.8	0.21440312	0.08557687	0.02672485	0.02374992	0.01912197				1462.4	0.25729673	0.18568231	0.12507372	0.07002384	0.05932536
1470.4	0.19846137	0.10911445	0.06421211	0.03825365	0.01203085				1470.4	0.21573789	0.08622625	0.02781546	0.02433377	0.01798361				1464	0.25676044	0.1866336	0.12599764	0.07019249	0.05922133
1472	0.1984482	0.10916289	0.06516279	0.03986025	0.01207196				1472	0.21505864	0.08479213	0.02778623	0.02303213	0.01784119				1465.6	0.25608929	0.18526604	0.1241428	0.0695288	0.05774146
1473.6	0.19833641	0.10970704	0.0662895	0.03986797	0.01184977				1473.6	0.21478816	0.08353161	0.02819946	0.02182281	0.01836767				1467.2	0.25688004	0.18639493	0.12436321	0.0692868	0.0574452
1475.2	0.19754158	0.11130838	0.06668644	0.04005525	0.0106131				1475.2	0.21442256	0.08211522	0.02754622	0.02129479	0.01733344				1468.8	0.25662656	0.18705134	0.12464406	0.06833592	0.05582051
1476.8	0.19675775	0.1116034	0.0663787	0.03997781	0.01166148				1476.8	0.21393305	0.08025007	0.02798651	0.01979365	0.01566166				1470.4	0.25786499	0.18624434	0.12441146	0.06830648	0.05598624
1478.4	0.19717892	0.111185	0.06605544	0.04037358	0.01207221				1478.4	0.21280267	0.07938897	0.0269067	0.01905961	0.01510692				1472	0.2580755	0.18541366	0.12381192	0.06755175	0.05604652
1480	0.19644235	0.11095498	0.06610852	0.03922667	0.0124924				1480	0.21063505	0.07740065	0.02545073	0.01674684	0.01280147				1473.6	0.25842288	0.18490532	0.12301158	0.06758783	0.05590322
1481.6	0.19634693	0.1114163	0.06653244	0.03952042	0.01428231				1481.6	0.2100689	0.07676062	0.02289962	0.01639935	0.01196664				1475.2	0.25753378	0.18338629	0.12113494	0.06716937	0.05505252
1483.2	0.19654835	0.11182045	0.06721423	0.03964539	0.01564833				1483.2	0.21022606	0.07673553	0.0229114	0.01627591	0.0123028				1476.8	0.25830185	0.18359139	0.12100279	0.06785249	0.0550617
1484.8	0.19745151	0.11059075	0.06761041	0.03948168	0.01563844				1484.8	0.21056784	0.07725759	0.0216566	0.01718126	0.01411277				1478.4	0.25892975	0.18433167	0.12173759	0.06850871	0.05647223
1486.4	0.19626162	0.10982435	0.06677631	0.04013577	0.01687749				1486.4	0.20966845	0.07646253	0.02012621	0.01670027	0.01356899				1480	0.25831991	0.18453537	0.12225602	0.06808529	0.05956228
1488	0.19767863	0.10956501	0.06762	0.04173434	0.01707093				1488	0.20778604	0.07685269	0.01898882	0.01684062	0.0140385				1481.6	0.25817661	0.18243315	0.12174187	0.06761383	0.05988918
1489.6	0.19825842	0.10962414	0.06840926	0.04276098	0.01888614				1489.6	0.20809301	0.07754382	0.01938978	0.01642922	0.01551574				1483.2	0.2576585	0.18249847	0.12046781	0.06630546	0.05926205
1491.2	0.19870252	0.10878875	0.06825366	0.04323731	0.0187424				1491.2	0.2069626	0.07869358	0.0193972	0.01695531	0.01678754				1484.8	0.25820649	0.18300967	0.11964475	0.06588463	0.05948082
1492.8	0.19903611	0.10876985	0.0682891	0.04392639	0.01946959				1492.8	0.20729046	0.08053034	0.01872317	0.01692696	0.01894324				1486.4	0.25803943	0.18282631	0.11986207	0.06582013	0.05987826
1494.4	0.1988105	0.10715406	0.06746198	0.04364255	0.01871399				1494.4	0.2072107	0.08111254	0.01990043	0.0189588	0.01994432				1488	0.25757043	0.18158183	0.11953665	0.06601688	0.06022209
1496	0.19758539	0.1071158	0.06707064	0.04329564	0.02071458				1496	0.20695872	0.08297066	0.02008112	0.01858693	0.01915111				1489.6	0.25814673	0.18369542	0.12004194	0.06646313	0.06045541
1497.6	0.19861806	0.10699991	0.06640138	0.04509019	0.02003886				1497.6	0.20662894	0.08175119	0.01813144	0.01823594	0.01803973				1491.2	0.25642341	0.18255826	0.11920733	0.06596688	0.05973195
1499.2	0.19791488	0.10593088	0.06667458	0.04445769	0.01955843				1499.2	0.20688404	0.08225218	0.01856756	0.01768121	0.01834319				1492.8	0.25602026	0.18232763	0.12005405	0.06626303	0.06061736
1500.8	0.19894406	0.10681874	0.06629435	0.04578503	0.01979859				1500.8	0.20626742	0.08337358	0.02002455	0.01728716	0.01752861				1494.4	0.2564121	0.18330068	0.12116011	0.06728825	0.06125058
1502.4	0.19990889	0.10732566	0.06592518	0.04644571	0.02049647				1502.4	0.20744298	0.08433797	0.02167965	0.01690441	0.01737365				1496	0.2562584	0.18311745	0.12013642	0.06841962	0.06057473
1504	0.20099265	0.10797203	0.06647289	0.04629636	0.0192782				1504	0.20737692	0.08389488	0.01918924	0.01704808	0.01813253				1497.6	0.25454173	0.18240655	0.12032049	0.06761692	0.06101189
1505.6	0.20142846	0.10817339	0.06619134	0.04517942	0.01871733				1505.6	0.20743709	0.08337511	0.02023486	0.01659607	0.01717613				1499.2	0.25407251	0.18155695	0.11987591	0.06636309	0.06062636
1507.2	0.20230832	0.11045864	0.06471702	0.04511792	0.01786691				1507.2	0.2076903	0.08186584	0.01974798	0.01684256	0.0143189				1500.8	0.25283063	0.17909646	0.11952794	0.0650086	0.05913026
1508.8	0.20074897	0.11049896	0.06322643	0.04368094	0.01882096				1508.8	0.20678156	0.08072655	0.02070825	0.015343	0.01340322				1502.4	0.25330303	0.17882407	0.1193689	0.06690099	0.05891972
1510.4	0.20115659	0.11020744	0.06382329	0.04315354	0.0179309				1510.4	0.20731482	0.08050672	0.02098579	0.01543613	0.0132372				1504	0.25256716	0.17906008	0.11921176	0.06591605	0.05893367
1512	0.20089622	0.1111598	0.06407437	0.04156583	0.01837115				1512	0.20687256	0.08079322	0.02079877	0.01471216	0.01198708				1505.6	0.25127638	0.1779489	0.11900613	0.06527561	0.0585056
1513.6	0.20075475	0.11109644	0.06382624	0.04211897	0.01760374				1513.6	0.20765219	0.08035538	0.02092715	0.01573911	0.01170103				1507.2	0.25038463	0.17840289	0.11936659	0.06583408	0.0583616
1515.2	0.20017788	0.10986447	0.06511742	0.04153784	0.01743661				1515.2	0.20847735	0.08051145	0.02282458	0.01598811	0.01156263				1508.8	0.25126014	0.18004294	0.12070512	0.06671066	0.05957303
1516.8	0.19985483	0.10851431	0.06484528	0.04007628	0.01633122				1516.8	0.20950215	0.08134749	0.02309069	0.01654707	0.01173034				1510.4	0.25070119	0.18025914	0.12038134	0.06671223	0.05990227
1518.4	0.19747502	0.10760473	0.06421254	0.0392988	0.01545476				1518.4	0.20975145	0.08092367	0.02468386	0.01615775	0.01232718				1512	0.24993636	0.17946603	0.12065433	0.06606183	0.06017219
1520	0.19836986	0.1075407	0.06570583	0.03992225	0.01431902				1520	0.2105668	0.08292394	0.02640528	0.0185535	0.01419933				1513.6	0.25044251	0.17838622	0.12147669	0.06730308	0.0586624
1521.6	0.19664101	0.10587581	0.06459525	0.03913377	0.01494614				1521.6	0.21222752	0.0835805	0.02814536	0.0191	0.0162901				1515.2	0.24914082	0.17761635	0.11955844	0.06678844	0.05694086
1523.2	0.19782833	0.10644513	0.06544481	0.03952124	0.01436183				1523.2	0.21370692	0.08423392	0.02919921	0.0212791	0.01820966				1516.8	0.25095003	0.17960649	0.12183898	0.0682595	0.05789328
1524.8	0.19652968	0.10498999	0.06485122	0.03929486	0.01397089				1524.8	0.21456539	0.08521551	0.03059148	0.02178608	0.01974325				1518.4	0.2509983	0.18023794	0.12261606	0.06978565	0.05831073
1526.4	0.19626205	0.10515381	0.06321823	0.0401103	0.01405296				1526.4	0.21418935	0.08547399	0.0321562	0.02256033	0.0201341				1520	0.25207157	0.18144463	0.12264375	0.0715706	0.05843766
1528	0.19618184	0.10547623	0.06388148	0.04092242	0.01574377				1528	0.21356302	0.08593504	0.03329292	0.02236999	0.02115268				1521.6	0.25301783	0.18379882	0.12322093	0.07356862	0.05866976
1529.6	0.19818469	0.10619726	0.06445708	0.04300479	0.01462147				1529.6	0.21262921	0.08500662	0.03187191	0.02193421	0.0206358				1523.2	0.25393458	0.18449717	0.12451202	0.07599841	0.05986502
1531.2	0.19665451	0.10573284	0.06476551	0.04260399	0.01435076				1531.2	0.21335619	0.08737238	0.0343918	0.02293989	0.02328336				1524.8	0.25454235	0.18576626	0.12544645	0.07769188	0.06004526
1532.8	0.19812576	0.10729081	0.06430219	0.04328942	0.01355056				1532.8	0.21288831	0.0864912	0.03437684	0.0226813	0.02258213				1526.4	0.25537257	0.18542732	0.12541141	0.07790785	0.059324
1534.4	0.19685393	0.1050953	0.06289278	0.04194513	0.01222248				1534.4	0.21183657	0.08577298	0.03329849	0.0227028	0.02285667				1528	0.25623621	0.18455377	0.12480176	0.07865436	0.05902553
1536	0.1970106	0.10525948	0.06340568	0.04136656	0.01189743				1536	0.20940395	0.08419943	0.02920289	0.02169376	0.02125937				1529.6	0.25616767	0.18529363	0.12689179	0.07895125	0.05987651
1537.6	0.19654142	0.10600335	0.06331244	0.04143761	0.01195138				1537.6	0.20797829	0.08255619	0.0287086	0.02007868	0.02001503				1531.2	0.25699117	0.18438495	0.12593397	0.07870264	0.05933345
1539.2	0.19603516	0.10776453	0.06227229	0.04062728	0.01173649				1539.2	0.20735559	0.08183187	0.02630316	0.01886618	0.01892904				1532.8	0.25752402	0.18546752	0.12719417	0.07900693	0.05916479
1540.8	0.19423686	0.10793268	0.06324898	0.04093058	0.01359388				1540.8	0.20661193	0.08180011	0.02688822	0.01820076	0.02019379				1534.4	0.25817979	0.18656956	0.12742819	0.0800708	0.05958917
1542.4	0.19455769	0.10774575	0.06367018	0.04132746	0.01310374				1542.4	0.20749429	0.08271389	0.02660512	0.01859997	0.0197105				1536	0.25706481	0.18716165	0.12662464	0.07830113	0.06031401
1544	0.19380746	0.10718029	0.06407792	0.04064863	0.01337066				1544	0.20753277	0.08250411	0.02537276	0.01823861	0.01882019				1537.6	0.25607732	0.18662104	0.125803	0.07780824	0.06051557
1545.6	0.19292094	0.1064693	0.06496882	0.04032267	0.01333074				1545.6	0.20798542	0.08116676	0.02372146	0.01811002	0.0174606				1539.2	0.25582907	0.18719293	0.12522881	0.0790909	0.06086422
1547.2	0.19171564	0.1048815	0.06495734	0.03837771	0.01396778				1547.2	0.20794011	0.08148097	0.02390904	0.01732149	0.01778362				1540.8	0.25510439	0.18627496	0.12456437	0.07850879	0.06150798
1548.8	0.19182407	0.10522378	0.06513846	0.0374354	0.01357517				1548.8	0.20920202	0.08200327	0.02366357	0.01729029	0.01931025				1542.4	0.25378267	0.18473194	0.12415662	0.07774761	0.06089042
1550.4	0.19227622	0.10505012	0.06698023	0.03793436	0.01466368				1550.4	0.20851493	0.08149044	0.02334376	0.01709873	0.02011251				1544	0.25320245	0.18324298	0.12250997	0.07759129	0.05998216
1552	0.19346255	0.10495163	0.06850141	0.03853184	0.01523473				1552	0.21071911	0.08296795	0.02410348	0.01875817	0.0206195				1545.6	0.25241668	0.18228305	0.12185918	0.0761472	0.05931985
1553.6	0.1918512	0.10367533	0.06829403	0.0379818	0.01564299				1553.6	0.21071214	0.08243124	0.02532889	0.0184108	0.02050517				1547.2	0.25130347	0.18069564	0.11957679	0.07498803	0.05787046
1555.2	0.19438199	0.10539011	0.07023025	0.03932437	0.01631004				1555.2	0.21112692	0.08237147	0.02445823	0.0186161	0.02023218				1548.8	0.25160725	0.1807545	0.11990839	0.07349207	0.05810384
1556.8	0.19312857	0.10417924	0.06957638	0.03989392	0.01621772				1556.8	0.20993915	0.08202695	0.02516594	0.01837367	0.02050741				1550.4	0.25127045	0.18030635	0.11894037	0.07396386	0.05884137
1558.4	0.19417715	0.10569493	0.07057372	0.0408792	0.01576349				1558.4	0.20882944	0.08184138	0.02544141	0.01831131	0.01990275				1552	0.25139428	0.18052615	0.11809557	0.07387329	0.05911235
1560	0.19463224	0.10764018	0.07374117	0.04251525	0.01677201				1560	0.20875472	0.0817357	0.02572618	0.01907464	0.02061206				1553.6	0.25035041	0.17952782	0.11730035	0.07415233	0.05846136
1561.6	0.1953324	0.10835684	0.07335174	0.04386816	0.01570888				1561.6	0.20758239	0.08199227	0.02409304	0.01985391	0.01920953				1555.2	0.2499193	0.17872949	0.11621218	0.07288188	0.05684753
1563.2	0.19353347	0.10643863	0.07322184	0.0435784	0.01426447				1563.2	0.20685557	0.08271576	0.02600692	0.02209032	0.02044932				1556.8	0.24901256	0.17720866	0.11556371	0.07107709	0.05517898
1564.8	0.19444732	0.10636289	0.07174605	0.04232367	0.01312452				1564.8	0.20379127	0.08109426	0.02442636	0.02063282	0.01752516				1558.4	0.24996777	0.17725914	0.11731398	0.07184765	0.05671524
1566.4	0.19363393	0.10521216	0.07204257	0.04260551	0.01368041				1566.4	0.2013218	0.0802032	0.02362057	0.0209791	0.01769129				1560	0.2492756	0.17832615	0.11749654	0.07319471	0.05732023
1568	0.19439605	0.10639139	0.07179286	0.04304966	0.01402834				1568	0.20037123	0.08013825	0.02174272	0.02094666	0.01628202				1561.6	0.24834753	0.17926821	0.1184267	0.07274668	0.05729151
1569.6	0.19280115	0.10539937	0.06996081	0.04160133	0.01157112				1569.6	0.20059797	0.08043691	0.02302323	0.02170714	0.01714858				1563.2	0.24790843	0.17934518	0.11763019	0.07125514	0.05678448
1571.2	0.19283734	0.10489083	0.067647	0.04151044	0.01088073				1571.2	0.20090461	0.0809836	0.02326824	0.02169053	0.01599579				1564.8	0.24760573	0.18061968	0.11821226	0.07182476	0.05635074
1572.8	0.19233216	0.10380097	0.06693225	0.0415738	0.01045814				1572.8	0.20096936	0.08083233	0.02418816	0.02225655	0.01556194				1566.4	0.24629047	0.18092254	0.11732263	0.07182686	0.05556982
1574.4	0.19287326	0.10326702	0.06511601	0.04102175	0.00855891				1574.4	0.2031956	0.08139108	0.02428725	0.02296618	0.01526491				1568	0.2459196	0.18200298	0.11752639	0.07214019	0.05614594
1576	0.19192511	0.10195624	0.06463474	0.03917322	0.00752058				1576	0.20356278	0.08121437	0.02389243	0.02256972	0.01492774				1569.6	0.24539689	0.18176168	0.11740934	0.07283254	0.05635682
1577.6	0.19291209	0.10182661	0.06269731	0.03858053	0.00737207				1577.6	0.20410438	0.08085196	0.02310685	0.02176592	0.01460089				1571.2	0.24500324	0.18165346	0.11862207	0.07377653	0.05698752
1579.2	0.19270566	0.10039828	0.06076612	0.0383023	0.00651867				1579.2	0.20380861	0.08025279	0.02369386	0.02049798	0.01549499				1572.8	0.2441628	0.18111306	0.11909238	0.07293376	0.05679784
1580.8	0.19371806	0.10108067	0.06004375	0.03781793	0.00665406				1580.8	0.20555698	0.08007261	0.02453434	0.0197137	0.01525702				1574.4	0.24499097	0.18198063	0.11911257	0.07383911	0.05705445
1582.4	0.19367239	0.09996048	0.06018835	0.03780627	0.00782556				1582.4	0.20659492	0.0804196	0.02639236	0.01882968	0.01549546				1576	0.244672	0.18179252	0.1172591	0.07335787	0.05647364
1584	0.19328549	0.10045915	0.05937343	0.03772328	0.00702325				1584	0.20832194	0.08098401	0.02764044	0.0182542	0.01527834				1577.6	0.24526294	0.18087788	0.11778848	0.07295392	0.05718521
1585.6	0.19346261	0.10201261	0.06076907	0.03919003	0.00916903				1585.6	0.20753905	0.08103573	0.02846687	0.01669143	0.01638209				1579.2	0.24534295	0.17807156	0.11640395	0.07225091	0.05516049
1587.2	0.19421621	0.10345576	0.06010223	0.04031874	0.01005399				1587.2	0.20763775	0.08039498	0.02797377	0.01602814	0.01718024				1580.8	0.24595555	0.1776628	0.11643534	0.07235221	0.05640437
1588.8	0.19325957	0.10412854	0.06127046	0.04149262	0.01098919				1588.8	0.20808529	0.08101192	0.02847025	0.01627265	0.01808153				1582.4	0.24722325	0.17787996	0.11558936	0.07327755	0.05643525
1590.4	0.19356938	0.10645825	0.06355341	0.04218917	0.01166948				1590.4	0.20828715	0.08050211	0.02859618	0.01624	0.01797588				1584	0.24789853	0.1789447	0.11581322	0.07318758	0.05654481
1592	0.19230493	0.1070629	0.0644727	0.04380014	0.01364474				1592	0.20827604	0.08054757	0.02926429	0.01732118	0.01919227				1585.6	0.24803564	0.17794287	0.11526022	0.07271822	0.05455764
1593.6	0.19186579	0.10639756	0.06429332	0.04359813	0.01346239				1593.6	0.20732829	0.08151689	0.02906574	0.01868963	0.01942355				1587.2	0.24749421	0.17778753	0.11390599	0.07064552	0.05427199
1595.2	0.19208536	0.10690094	0.06650215	0.04508365	0.01591172				1595.2	0.20618033	0.08223392	0.02986994	0.01887139	0.02087617				1588.8	0.24788153	0.17830791	0.11529076	0.07225915	0.05533635
1596.8	0.1933602	0.10912891	0.06659142	0.04531901	0.01797174				1596.8	0.20508828	0.08175504	0.02791391	0.01798587	0.01925737				1590.4	0.24842814	0.17977514	0.11795282	0.07328137	0.05712821
1598.4	0.19384343	0.10918217	0.06861587	0.04770915	0.02011302				1598.4	0.20603969	0.08312834	0.02987254	0.01994919	0.02230919				1592	0.2484864	0.1808187	0.11774944	0.07369352	0.05671225
1600	0.19314695	0.10868315	0.06635418	0.04854295	0.01836794				1600	0.20537048	0.08300723	0.02821854	0.02018422	0.02051342				1593.6	0.24839603	0.18090259	0.11755258	0.07267217	0.05499586
1601.6	0.19172744	0.1068437	0.06584755	0.04722301	0.01738193				1601.6	0.20385205	0.08259619	0.02848602	0.01995895	0.01988115				1595.2	0.24906778	0.18205838	0.11781759	0.07294852	0.0551701
1603.2	0.19369215	0.10734286	0.06475291	0.04802694	0.01735746				1603.2	0.20300149	0.08291681	0.0278053	0.01982571	0.0178689				1596.8	0.24999792	0.1836633	0.11975112	0.07425577	0.05552671
1604.8	0.19354065	0.10763964	0.06609931	0.04756062	0.01687091				1604.8	0.20406156	0.08377238	0.02808216	0.02011754	0.01886445				1598.4	0.24890777	0.18364182	0.11960803	0.07398324	0.05442367
1606.4	0.19361313	0.10813295	0.06583806	0.0471487	0.01732199				1606.4	0.20580719	0.08285983	0.02702289	0.0201235	0.01912022				1600	0.24953538	0.18421385	0.12007479	0.07412781	0.05550612
1608	0.1920984	0.10729916	0.06594594	0.04594172	0.01581818				1608	0.20571413	0.08318874	0.02620916	0.0191574	0.01768254				1601.6	0.2483143	0.18334143	0.11849602	0.07308605	0.05489345
1609.6	0.19375879	0.10788584	0.06486734	0.04644248	0.01568036				1609.6	0.20662576	0.08195192	0.02517643	0.01842423	0.01606968				1603.2	0.24773071	0.18369412	0.11959009	0.07265971	0.05502236
1611.2	0.19331043	0.10770465	0.06505799	0.04526896	0.01495111				1611.2	0.20707672	0.08153065	0.02542678	0.01824148	0.01600467				1604.8	0.24779719	0.18385434	0.11937247	0.07391653	0.05557654
1612.8	0.19408698	0.1090861	0.06519758	0.04485229	0.01509038				1612.8	0.20840631	0.0814653	0.02545241	0.01771607	0.01618602				1606.4	0.24784596	0.18464434	0.11934706	0.07460782	0.05650873
1614.4	0.1939025	0.10893881	0.06618044	0.04486384	0.01508719				1614.4	0.20781779	0.08094115	0.02593115	0.01664029	0.01725614				1608	0.24792961	0.18320753	0.1195796	0.07521564	0.0564087
1616	0.19533604	0.11027829	0.06725298	0.0450523	0.01476974				1616	0.20700952	0.08065043	0.02436118	0.0156296	0.01712511				1609.6	0.24773503	0.18262293	0.11980834	0.07560681	0.05676927
1617.6	0.19597988	0.11002394	0.06722067	0.04498972	0.01529424				1617.6	0.20565379	0.08006865	0.0238216	0.01495254	0.01775579				1611.2	0.24743874	0.18074624	0.11850078	0.07512054	0.05613664
1619.2	0.19454682	0.10776018	0.06519872	0.04341496	0.0127409				1619.2	0.205151	0.0797642	0.02433667	0.01577315	0.01739554				1612.8	0.24796389	0.18076306	0.11869787	0.07530495	0.057494
1620.8	0.19410785	0.10693021	0.06652559	0.04350739	0.01312651				1620.8	0.20470014	0.08013943	0.02391214	0.01594465	0.017498				1614.4	0.24893315	0.1807856	0.11819036	0.07492103	0.05709609
1622.4	0.1929639	0.10695419	0.06661341	0.04251114	0.01204758				1622.4	0.20468926	0.07845101	0.02426891	0.01775332	0.01666235				1616	0.24861886	0.18127912	0.11899317	0.07642135	0.05821116
1624	0.19178874	0.10603621	0.06591618	0.04245378	0.01236669				1624	0.20320228	0.07851888	0.02435508	0.0177876	0.0172785				1617.6	0.24822836	0.18004955	0.11823471	0.07653504	0.05636656
1625.6	0.1926039	0.10620782	0.06550111	0.04105148	0.01212388				1625.6	0.20408282	0.07919393	0.02313085	0.01924892	0.01763796				1619.2	0.24833944	0.17977504	0.11815438	0.07760254	0.05736457
1627.2	0.191692	0.10512911	0.06589087	0.04139882	0.01286682				1627.2	0.20312779	0.07865762	0.0231492	0.01970809	0.01700861				1620.8	0.24850519	0.17934793	0.11967097	0.07941342	0.05776685
1628.8	0.19239933	0.1055669	0.06454917	0.04104696	0.01415846				1628.8	0.20293517	0.07826256	0.0228065	0.01979749	0.01636267				1622.4	0.24807982	0.17879716	0.12009558	0.07915232	0.05770399
1630.4	0.19144809	0.1027822	0.06478517	0.04147862	0.01450816				1630.4	0.20386931	0.07938416	0.02456293	0.02125205	0.01815247				1624	0.24903326	0.17771869	0.11916592	0.07936049	0.05664999
1632	0.19125945	0.10229304	0.06299876	0.04193211	0.01372763				1632	0.20155906	0.07745498	0.02195426	0.02054364	0.01475729				1625.6	0.24855029	0.17747367	0.11844319	0.07763788	0.05607519
1633.6	0.1913535	0.10239832	0.06333555	0.04139062	0.01611691				1633.6	0.20180557	0.07808622	0.02262544	0.02101054	0.01479003				1627.2	0.24816368	0.17741862	0.11904148	0.07765967	0.05649737
1635.2	0.19173101	0.10286574	0.06230998	0.04080833	0.01596431				1635.2	0.20292464	0.0785302	0.02257625	0.02094806	0.01462297				1628.8	0.24879862	0.17739815	0.11905263	0.0767434	0.05629895
1636.8	0.1900791	0.10280297	0.06346389	0.04056146	0.01621447				1636.8	0.20584632	0.07976509	0.02349628	0.02261207	0.01642248				1630.4	0.24764953	0.17651664	0.11638904	0.07634121	0.05560837
1638.4	0.19020214	0.1039367	0.06354086	0.0407102	0.01759023				1638.4	0.20678717	0.08042702	0.02359188	0.02307097	0.01577355				1632	0.24830684	0.17668495	0.11562776	0.07579287	0.05661109
1640	0.19037439	0.10438706	0.06500876	0.04170535	0.01813806				1640	0.20710417	0.08129917	0.02528194	0.02332383	0.01476584				1633.6	0.24884641	0.17769134	0.11505246	0.07603791	0.05703719
1641.6	0.19178859	0.10574663	0.06556506	0.0431201	0.01887394				1641.6	0.20781604	0.08180316	0.02523763	0.02400089	0.01520176				1635.2	0.24889023	0.17792267	0.11533993	0.07551506	0.05809085
1643.2	0.19109968	0.10636865	0.06605854	0.04348422	0.01901075				1643.2	0.20772848	0.08265627	0.02526511	0.02315861	0.01583689				1636.8	0.24906881	0.17849422	0.11504847	0.07565363	0.05910893
1644.8	0.19304716	0.10825598	0.0674024	0.04458882	0.01941799				1644.8	0.20783804	0.08325564	0.02508412	0.02301937	0.01577925				1638.4	0.24940579	0.17974875	0.11582497	0.0750798	0.05939705
1646.4	0.19256919	0.107448	0.06749354	0.04375469	0.01920859				1646.4	0.20703616	0.08348818	0.02673032	0.02139844	0.01660421				1640	0.2495553	0.18027203	0.11608227	0.07530378	0.05925151
1648	0.19349385	0.10779565	0.06753644	0.043896	0.01788177				1648	0.20653717	0.0849027	0.02767912	0.0202632	0.01588563				1641.6	0.25013409	0.18084798	0.11665141	0.07470839	0.05974765
1649.6	0.19302059	0.10719966	0.0661736	0.04409767	0.01820313				1649.6	0.20547131	0.08532248	0.02823891	0.01984461	0.01599126				1643.2	0.25011311	0.18079355	0.11636061	0.07374832	0.05992491
1651.2	0.19185901	0.1065073	0.06492477	0.04295941	0.01649644				1651.2	0.20550669	0.08600672	0.0290291	0.01945621	0.01641846				1644.8	0.25104814	0.18173442	0.11720311	0.07401901	0.06038184
1652.8	0.19245665	0.10807448	0.06435357	0.0445386	0.01706856				1652.8	0.20465381	0.08624075	0.02896521	0.01988094	0.01736136				1646.4	0.25045347	0.18218167	0.11738389	0.07440277	0.06033553
1654.4	0.19237834	0.1088053	0.06358048	0.04351839	0.01528888				1654.4	0.20503972	0.0851298	0.02833277	0.02066236	0.01793511				1648	0.2486018	0.18129499	0.11646967	0.0734229	0.0587025
1656	0.19401509	0.10940055	0.06386743	0.04467357	0.01606039				1656	0.20421394	0.08450286	0.02873764	0.01931358	0.01835038				1649.6	0.24841228	0.1805963	0.11612608	0.07247487	0.05785202
1657.6	0.19494635	0.10962262	0.06399312	0.04316833	0.01513805				1657.6	0.20483982	0.08384497	0.02666828	0.01897606	0.01780187				1651.2	0.24842646	0.18084777	0.11581421	0.07198637	0.05825492
1659.2	0.19369254	0.10830639	0.06345483	0.04415044	0.01498408				1659.2	0.20233595	0.08188613	0.02639194	0.01761408	0.0154896				1652.8	0.24709439	0.17954589	0.11483637	0.07043159	0.05642723
1660.8	0.19398278	0.10918812	0.06319172	0.04428198	0.01543844				1660.8	0.20131689	0.08039564	0.02416389	0.01546233	0.01547903				1654.4	0.24625207	0.17822907	0.11321263	0.06935751	0.05619147
1662.4	0.19200037	0.10670639	0.0631099	0.04313295	0.01482403				1662.4	0.201838	0.08032867	0.0244319	0.0157004	0.01589132				1656	0.24585535	0.17708609	0.11246293	0.06762453	0.05574359
1664	0.19255245	0.10745645	0.06255895	0.04303462	0.01536851				1664	0.20020494	0.07953634	0.02188042	0.01557064	0.01441061				1657.6	0.24627294	0.17814778	0.11366874	0.06767832	0.0568302
1665.6	0.19178881	0.10680979	0.06227387	0.0422296	0.01557165				1665.6	0.20107958	0.08016713	0.02152834	0.01639161	0.01471018				1659.2	0.24526814	0.17669415	0.11324356	0.06724943	0.05537832
1667.2	0.19133882	0.1069125	0.06253158	0.04116273	0.01557995				1667.2	0.20089996	0.07987449	0.02115777	0.01685009	0.01513348				1660.8	0.24582006	0.17659256	0.11318766	0.06743792	0.05584559
1668.8	0.19102901	0.10718249	0.06484369	0.04238393	0.0168874				1668.8	0.20178851	0.0808397	0.0225176	0.01925438	0.01613702				1662.4	0.24483509	0.17616238	0.11314997	0.06785711	0.05630604
1670.4	0.19164318	0.1078873	0.06648444	0.04332467	0.01816039				1670.4	0.20168589	0.08069685	0.02364729	0.01910227	0.01524788				1664	0.24561286	0.17600692	0.11409177	0.06830593	0.05673398
1672	0.1911335	0.10687477	0.06675416	0.04432989	0.01721829				1672	0.20167394	0.07965601	0.02378644	0.01901984	0.01504581				1665.6	0.24583133	0.17623449	0.11371784	0.06803546	0.0573269
1673.6	0.1899749	0.10647188	0.06552505	0.04262643	0.01547017				1673.6	0.20194515	0.08042322	0.02364186	0.01792195	0.01548424				1667.2	0.24547178	0.17556217	0.11417039	0.06720696	0.05779048
1675.2	0.1902973	0.10550107	0.06567564	0.0424516	0.01605826				1675.2	0.20054846	0.07836217	0.02221115	0.01670277	0.01392926				1668.8	0.24423673	0.17531542	0.11486322	0.06774948	0.05685943
1676.8	0.19089138	0.10521841	0.06619866	0.04201561	0.01614123				1676.8	0.20049342	0.07824216	0.02262458	0.01617184	0.01328708				1670.4	0.24538154	0.17727767	0.11688885	0.07003133	0.05885502
1678.4	0.19075814	0.10498522	0.06594189	0.04220658	0.01553282				1678.4	0.20143806	0.07877235	0.02284766	0.0160589	0.01417741				1672	0.24567618	0.1768871	0.11779548	0.0707366	0.05790904
1680	0.1907846	0.10560097	0.06572265	0.04357549	0.01485184				1680	0.20181186	0.07934943	0.02482089	0.01716054	0.01386558				1673.6	0.24644944	0.1779878	0.12012964	0.07234857	0.0590095
1681.6	0.19037532	0.10513409	0.06514119	0.04342138	0.01601303				1681.6	0.20237417	0.07846617	0.02279334	0.017974	0.01508965				1675.2	0.24508411	0.17804607	0.11993898	0.07324865	0.05807333
1683.2	0.1898541	0.10538282	0.06434552	0.0429509	0.01448014				1683.2	0.20367947	0.07880574	0.02348995	0.01902277	0.01554023				1676.8	0.24594771	0.17822473	0.11980801	0.07405378	0.05914022
1684.8	0.19015273	0.10567031	0.06374737	0.04453333	0.01444242				1684.8	0.20431927	0.07891286	0.0232765	0.02072248	0.01663281				1678.4	0.24508926	0.17773108	0.11886298	0.07299842	0.05897222
1686.4	0.19029082	0.10503357	0.06377934	0.04357447	0.01420302				1686.4	0.20432535	0.07735695	0.02291122	0.02008732	0.01607787				1680	0.24429849	0.17813069	0.11794529	0.0731336	0.05976406
1688	0.19112104	0.10532535	0.06422543	0.04369192	0.01478274				1688	0.20476716	0.07843904	0.02315523	0.02077824	0.01553369				1681.6	0.24530536	0.17932173	0.11810233	0.07287835	0.06140057
1689.6	0.19236623	0.10572371	0.06518269	0.0440145	0.01477037				1689.6	0.20569229	0.07879014	0.02243688	0.0205719	0.01576433				1683.2	0.24609472	0.18021738	0.1181419	0.07183084	0.06136407
1691.2	0.19197736	0.10532444	0.06431699	0.0445684	0.01457594				1691.2	0.20560013	0.07843441	0.02281538	0.02066895	0.01515201				1684.8	0.24494308	0.17959978	0.11726307	0.07119985	0.06085196
1692.8	0.19063405	0.1051339	0.06417886	0.04299167	0.014515				1692.8	0.20543358	0.07768777	0.02174513	0.0190737	0.01485126				1686.4	0.24520429	0.17966469	0.11691636	0.07078967	0.06145347
1694.4	0.19041096	0.10370476	0.0628995	0.04183629	0.01412187				1694.4	0.20564989	0.07882955	0.02202588	0.01973895	0.0146903				1688	0.24482614	0.18027695	0.11752277	0.06982418	0.06089184
1696	0.19140676	0.10652566	0.06398322	0.04340378	0.0160359				1696	0.20582327	0.07946249	0.02238005	0.02047037	0.01506684				1689.6	0.24632471	0.1819295	0.11791507	0.07018009	0.0606186
1697.6	0.19241615	0.10689824	0.06410583	0.04346521	0.01537429				1697.6	0.20593529	0.07976052	0.02267151	0.02069148	0.01516709				1691.2	0.24569445	0.18141848	0.11830286	0.06870186	0.06048408
1699.2	0.19070054	0.10624136	0.06409187	0.04122266	0.01503061				1699.2	0.20603833	0.07928719	0.02347999	0.02056269	0.01578635				1692.8	0.24538708	0.18165096	0.11833536	0.06888123	0.060457
1700.8	0.19139876	0.10557693	0.06496051	0.0410641	0.01466178				1700.8	0.20753905	0.07947586	0.0249119	0.02013626	0.0163376				1694.4	0.24429776	0.18161356	0.11778164	0.06719549	0.05965415
1702.4	0.1914181	0.10523006	0.06429873	0.04007082	0.01427553				1702.4	0.20715686	0.0800338	0.02680637	0.0193891	0.01702229				1696	0.24509055	0.18038973	0.11629729	0.06650093	0.05915892
1704	0.191097	0.10461116	0.06392852	0.03938872	0.01301452				1704	0.20684014	0.07961153	0.02698004	0.01993393	0.01865505				1697.6	0.24589745	0.18122249	0.11740138	0.06617862	0.05967668
1705.6	0.19102633	0.10377943	0.06314911	0.03717723	0.01249224				1705.6	0.20604362	0.07918888	0.02707763	0.01792805	0.0182618				1699.2	0.24672715	0.18137381	0.11867501	0.0665657	0.06077533
1707.2	0.19212194	0.10351805	0.06320204	0.0374398	0.01265632				1707.2	0.20520939	0.07846269	0.02633032	0.01779779	0.01844849				1700.8	0.24533354	0.18021517	0.11766987	0.06608198	0.05848027
1708.8	0.19103637	0.1032327	0.06225717	0.03712699	0.01202495				1708.8	0.20619087	0.07836134	0.02755712	0.0176832	0.01949925				1702.4	0.24589234	0.18019396	0.11799492	0.06571787	0.05801374
1710.4	0.191768	0.10354401	0.0615418	0.03761725	0.01044632				1710.4	0.20597356	0.07747097	0.02701237	0.01812154	0.01952383				1704	0.24542633	0.17878196	0.11709141	0.0651831	0.05632875
1712	0.18992117	0.1031409	0.06066952	0.03640093	0.01052202				1712	0.20585707	0.07667329	0.02933862	0.01830295	0.02065118				1705.6	0.24548591	0.17861904	0.11789351	0.06533069	0.05720248
1713.6	0.18958652	0.10263298	0.06080545	0.03553838	0.0110936				1713.6	0.20580689	0.07606067	0.02790033	0.01783228	0.02077426				1707.2	0.2451052	0.17743431	0.11724048	0.06489442	0.05698827
1715.2	0.18827904	0.1024476	0.06015268	0.03579891	0.01079925				1715.2	0.20574893	0.07681834	0.02919937	0.01755493	0.02028024				1708.8	0.24449597	0.17606497	0.11606878	0.06309979	0.05680006
1716.8	0.18950343	0.10276316	0.05978727	0.03738091	0.01173785				1716.8	0.20488191	0.07773642	0.02837583	0.01683553	0.0203404				1710.4	0.24403023	0.17569947	0.11621375	0.06180587	0.05775283
1718.4	0.1896119	0.10155785	0.05975908	0.03769935	0.0119892				1718.4	0.20360728	0.0773679	0.0289645	0.01637863	0.02020415				1712	0.24300809	0.17419864	0.11482882	0.06087665	0.05770723
1720	0.19120232	0.10205747	0.0605747	0.03878683	0.01198643				1720	0.20345039	0.07910474	0.0281623	0.01677384	0.01946822				1713.6	0.24245443	0.17310146	0.11503139	0.05934909	0.05634174
1721.6	0.19171204	0.10193528	0.0615198	0.04025299	0.01335343				1721.6	0.20345991	0.07931182	0.02812999	0.01592303	0.01951091				1715.2	0.24217141	0.17298103	0.1144215	0.0593898	0.05557935
1723.2	0.19151463	0.1020463	0.06066901	0.03999754	0.01293735				1723.2	0.20277615	0.07829801	0.0255914	0.01537897	0.01826565				1716.8	0.24059242	0.17296465	0.11419607	0.06024066	0.05449592
1724.8	0.19066369	0.10203839	0.06081056	0.04050102	0.0136519				1724.8	0.20232902	0.07808897	0.02619522	0.01501579	0.01768456				1718.4	0.23997307	0.17193476	0.11368507	0.05914588	0.05303457
1726.4	0.19091995	0.10191444	0.06052185	0.04078158	0.01234849				1726.4	0.20152521	0.0789709	0.02519983	0.014858	0.01772101				1720	0.23854492	0.17332604	0.1141306	0.05933481	0.05271627
1728	0.19028512	0.10360729	0.06141523	0.04216958	0.01516741				1728	0.20113008	0.07944281	0.02531525	0.01535424	0.01821399				1721.6	0.23887133	0.17414132	0.1139201	0.05942081	0.05286712
1729.6	0.19098509	0.10204791	0.06086643	0.04183209	0.01370446				1729.6	0.20053454	0.07962625	0.02351787	0.01534576	0.01744044				1723.2	0.23868055	0.17455836	0.11570393	0.06000687	0.05386779
1731.2	0.18961797	0.10050204	0.06070861	0.04061951	0.01492323				1731.2	0.20014861	0.07828722	0.02255733	0.01349343	0.01687686				1724.8	0.23854004	0.17570799	0.11543378	0.06035553	0.05365841
1732.8	0.19277456	0.10313209	0.06305544	0.04251294	0.01630833				1732.8	0.19984842	0.07875977	0.02217207	0.01408547	0.01767543				1726.4	0.23901967	0.1764014	0.11522683	0.06051211	0.05457006
1734.4	0.19185094	0.10336351	0.0627868	0.04268715	0.01750162				1734.4	0.19890278	0.07901653	0.02217723	0.01507006	0.01820723				1728	0.24099085	0.1774702	0.11602751	0.06147118	0.05625207
1736	0.19219701	0.10458493	0.06362697	0.0429228	0.01727701				1736	0.19916752	0.07824586	0.02042774	0.01595806	0.01734955				1729.6	0.24220534	0.17943254	0.11880317	0.06317087	0.05822245
1737.6	0.19183876	0.10434029	0.06413312	0.0422306	0.01812144				1737.6	0.19913808	0.07839524	0.01970284	0.01534766	0.01641013				1731.2	0.24125409	0.17847031	0.11688357	0.06159213	0.05707884
1739.2	0.19195326	0.10527009	0.06450039	0.04151959	0.01801259				1739.2	0.19831971	0.07815038	0.01799158	0.01569351	0.01592676				1732.8	0.2401284	0.17730565	0.11548219	0.05972661	0.05593906
1740.8	0.19085858	0.10669241	0.06520432	0.04177573	0.01886133				1740.8	0.19720937	0.07593926	0.01713403	0.01522127	0.01517422				1734.4	0.24151452	0.17847831	0.11551793	0.05949006	0.0565482
1742.4	0.19236831	0.10864674	0.06658247	0.04129446	0.01819036				1742.4	0.19733081	0.07547964	0.01621727	0.01479101	0.01460376				1736	0.24255747	0.18002455	0.11697145	0.06052559	0.05978908
1744	0.19106526	0.10856414	0.06631878	0.04015113	0.01796057				1744	0.19801597	0.07555354	0.01722912	0.01515551	0.0148016				1737.6	0.24230231	0.17891809	0.11711257	0.06038682	0.06017035
1745.6	0.19166942	0.10891673	0.06778166	0.03997219	0.01742634				1745.6	0.19744276	0.07592858	0.01606268	0.0141669	0.01282295				1739.2	0.24225545	0.17970081	0.11734078	0.0597663	0.06141353
1747.2	0.19093417	0.10845966	0.06704469	0.03946429	0.01670599				1747.2	0.19791099	0.07527643	0.01629996	0.01348807	0.01193403				1740.8	0.24168563	0.17773824	0.11510437	0.05805109	0.06024791
1748.8	0.1925366	0.10907254	0.06774814	0.04073332	0.01587666				1748.8	0.19888816	0.07582138	0.01548722	0.01425778	0.01228022				1742.4	0.24263471	0.17666037	0.11484733	0.05696529	0.06077904
1750.4	0.19200451	0.10765947	0.06716773	0.03982671	0.01341404				1750.4	0.19928677	0.07524634	0.01605959	0.01503454	0.01178815				1744	0.24381601	0.17611941	0.11341913	0.05742114	0.06002619
1752	0.19253682	0.10758758	0.06728932	0.03982982	0.01202789				1752	0.19935784	0.07576673	0.01482974	0.01581836	0.01039873				1745.6	0.24406916	0.17638171	0.11422906	0.05680756	0.05891637
1753.6	0.19059104	0.10609069	0.06675233	0.03763675	0.01142722				1753.6	0.19966078	0.07556438	0.01570754	0.01561418	0.01081491				1747.2	0.24491742	0.17731998	0.11387642	0.05685142	0.05867678
1755.2	0.19069735	0.1057587	0.06522928	0.03690854	0.00959215				1755.2	0.19944819	0.07395433	0.01582464	0.01599518	0.0108391				1748.8	0.24567335	0.17767042	0.11521285	0.05818703	0.05789634
1756.8	0.19023482	0.10407994	0.0640001	0.03624459	0.00999163				1756.8	0.19999471	0.07534837	0.01906982	0.01634737	0.01120219				1750.4	0.24599293	0.17698035	0.11458146	0.05662141	0.05703931
1758.4	0.19059802	0.10379817	0.06334106	0.0359234	0.00849044				1758.4	0.19911073	0.07516255	0.0185211	0.01676262	0.01131399				1752	0.24650974	0.17876919	0.11564894	0.05699068	0.057287
1760	0.1900515	0.10334967	0.0627196	0.03668721	0.01103836				1760	0.19709194	0.07493755	0.01962096	0.0167496	0.01053244				1753.6	0.24686901	0.1780697	0.11471017	0.05642055	0.05652108
1761.6	0.19141832	0.10228624	0.06150171	0.03723216	0.00984787				1761.6	0.19713528	0.0756572	0.0201825	0.01695782	0.01112084				1755.2	0.24699642	0.17931344	0.11664175	0.05719257	0.05759663
1763.2	0.19009629	0.10147133	0.06045266	0.03753632	0.0115332				1763.2	0.19594518	0.07628921	0.0199746	0.01685689	0.01155561				1756.8	0.24596781	0.17916024	0.1168637	0.05758506	0.057835
1764.8	0.1915446	0.10245464	0.0620342	0.03853569	0.0117982				1764.8	0.19720373	0.07698133	0.01951848	0.01813227	0.01256608				1758.4	0.24533601	0.17848835	0.11672167	0.05680305	0.05705661
1766.4	0.19041176	0.10167583	0.06203405	0.03878983	0.01369464				1766.4	0.19733135	0.07661239	0.01996132	0.01738294	0.01209565				1760	0.244691	0.17763402	0.11729475	0.05774038	0.05707616
1768	0.19149165	0.10274696	0.06340347	0.03999859	0.01464537				1768	0.19795972	0.07688514	0.01920275	0.01709906	0.01205957				1761.6	0.24333975	0.17777399	0.11865746	0.05875985	0.05690234
1769.6	0.19016544	0.10220871	0.06483154	0.04064103	0.01602232				1769.6	0.19809869	0.07812371	0.0204556	0.01531261	0.01312248				1763.2	0.24152234	0.1758489	0.11662543	0.05774557	0.05509467
1771.2	0.18990974	0.1025574	0.06423698	0.04182991	0.01527021				1771.2	0.19852406	0.07775503	0.0202611	0.01536218	0.01239021				1764.8	0.24114416	0.17549562	0.11742614	0.05765518	0.05573801
1772.8	0.18909506	0.10317439	0.06506594	0.04296584	0.01712918				1772.8	0.2005068	0.07856338	0.02151329	0.01554009	0.01317096				1766.4	0.24203099	0.17692086	0.11741133	0.058628	0.05606331
1774.4	0.18944916	0.10315883	0.06504515	0.04270945	0.01598586				1774.4	0.2016691	0.07899941	0.02054702	0.01590078	0.01280933				1768	0.24122997	0.17646911	0.11767045	0.05905537	0.05649451
1776	0.18798583	0.10188454	0.06561222	0.04304884	0.01641483				1776	0.20221414	0.08040543	0.02167906	0.01604811	0.01369405				1769.6	0.24089484	0.1753475	0.11536192	0.05814645	0.05535011
1777.6	0.18974483	0.10322842	0.06827754	0.04501495	0.01683378				1777.6	0.20278986	0.07956324	0.02072777	0.01511156	0.01279153				1771.2	0.24069916	0.17613166	0.11491596	0.05703465	0.05598234
1779.2	0.18919851	0.10290883	0.06934727	0.04667398	0.01787015				1779.2	0.20443644	0.07940844	0.02150917	0.01507995	0.01394024				1772.8	0.24009555	0.17519603	0.11303599	0.0566548	0.0545966
1780.8	0.19209881	0.10502679	0.07137683	0.04908206	0.01818516				1780.8	0.20561884	0.0795831	0.02002954	0.01511738	0.01387048				1774.4	0.24008501	0.17512877	0.11360627	0.0550766	0.05442911
1782.4	0.19181185	0.10494238	0.07122059	0.04851497	0.01870725				1782.4	0.20517273	0.07943031	0.02063076	0.01503127	0.01410834				1776	0.24044556	0.17571558	0.11210914	0.05496316	0.05480406
1784	0.19175649	0.10560969	0.07101466	0.04841524	0.01829347				1784	0.20453982	0.0778288	0.01959384	0.01445841	0.01375289				1777.6	0.24026851	0.17645601	0.11235196	0.05449178	0.05458204
1785.6	0.19077686	0.10498548	0.07027614	0.04673854	0.01929731				1785.6	0.20490982	0.07728066	0.02151769	0.014701	0.01446506				1779.2	0.24173869	0.17640481	0.11239471	0.05518456	0.05586447
1787.2	0.19147295	0.10544269	0.0692384	0.04692954	0.01801621				1787.2	0.20495553	0.07666362	0.02192042	0.01549133	0.01395018				1780.8	0.2429288	0.17663375	0.11282339	0.05542679	0.05516328
1788.8	0.19190381	0.10468817	0.06890441	0.04661507	0.01841952				1788.8	0.20519749	0.07825668	0.02353261	0.01658151	0.01499415				1782.4	0.24238003	0.17568581	0.1115595	0.0538298	0.05543037
1790.4	0.19305219	0.10629385	0.06845671	0.04709924	0.01734125				1790.4	0.20375989	0.07726932	0.02287796	0.01783794	0.0153084				1784	0.24298737	0.17652696	0.11233503	0.05366118	0.05603269
1792	0.19267526	0.10581254	0.06870621	0.04750154	0.01866275				1792	0.20149124	0.07743044	0.02410499	0.01634729	0.01523812				1785.6	0.24313652	0.1747998	0.11127366	0.05344792	0.05619287
1793.6	0.19261121	0.10542082	0.06740088	0.04598667	0.01562488				1793.6	0.20111517	0.0777723	0.02255549	0.01711762	0.01572997				1787.2	0.24284317	0.17412147	0.11223118	0.05351122	0.05710406
1795.2	0.19070464	0.10433369	0.06679247	0.04422317	0.01506329				1795.2	0.19946982	0.07648146	0.02181123	0.01649224	0.01536841				1788.8	0.24224297	0.17268479	0.11258673	0.05384147	0.05791218
1796.8	0.1904293	0.10487174	0.0662549	0.04356584	0.01336467				1796.8	0.20075897	0.07614011	0.02187288	0.01619027	0.0159144				1790.4	0.24368729	0.17374242	0.11471277	0.05469848	0.05876556
1798.4	0.18953312	0.10534667	0.06597469	0.04434331	0.01348868				1798.4	0.20161512	0.07684434	0.02369488	0.01668693	0.01640866				1792	0.24394008	0.17279805	0.11487681	0.05694824	0.05964955
1800	0.18875682	0.10460168	0.06367526	0.04335107	0.01238715				1800	0.20194706	0.07786782	0.02354139	0.01639273	0.01567584				1793.6	0.2451174	0.17488616	0.11657901	0.0581901	0.06068306
1801.6	0.18636907	0.10375183	0.06312035	0.04226854	0.01159878				1801.6	0.20159602	0.07892074	0.02469631	0.01625268	0.016054				1795.2	0.24500044	0.17437405	0.11681072	0.05886826	0.06057653
1803.2	0.18622002	0.10372164	0.06261348	0.04233055	0.01019619				1803.2	0.20148746	0.07873185	0.02388446	0.01795368	0.01539186				1796.8	0.24584668	0.1748152	0.1178706	0.05890538	0.06007907
1804.8	0.18568467	0.10443744	0.06401593	0.04230403	0.0112974				1804.8	0.20080289	0.07984359	0.02428586	0.01868635	0.01615523				1798.4	0.2453678	0.17490741	0.1166771	0.05874689	0.05914507
1806.4	0.18655386	0.10485125	0.06373396	0.04278304	0.01068191				1806.4	0.19996456	0.08006774	0.0237975	0.01960275	0.01619472				1800	0.24546595	0.17639138	0.11709626	0.0592865	0.05882607
1808	0.18716681	0.104123	0.06488921	0.04421538	0.01256517				1808	0.19902009	0.07980843	0.02392136	0.01918217	0.01674093				1801.6	0.24491149	0.17687196	0.11596029	0.0582715	0.05808177
1809.6	0.18826335	0.1049913	0.06416811	0.04443564	0.01235072				1809.6	0.19951218	0.07837903	0.02167178	0.01969554	0.01515893				1803.2	0.24402546	0.17816534	0.11506525	0.05731643	0.05743413
1811.2	0.18787883	0.10465196	0.06604457	0.04588217	0.01464054				1811.2	0.19944083	0.07825806	0.0226763	0.01961669	0.01579887				1804.8	0.24289008	0.17791987	0.11398945	0.05643606	0.05563042
1812.8	0.19008537	0.10599686	0.06571254	0.04687581	0.01544869				1812.8	0.19931429	0.07699564	0.02109761	0.01843704	0.01475535				1806.4	0.24262296	0.17898261	0.11398807	0.05455018	0.05542012
1814.4	0.18859609	0.10501574	0.06503241	0.04582887	0.01647857				1814.4	0.19905807	0.07611341	0.02133968	0.01779628	0.01508254				1808	0.24176294	0.17860006	0.11253255	0.05481491	0.05515173
1816	0.18818114	0.10447896	0.06306397	0.04510864	0.01506046				1816	0.19904298	0.07403934	0.02023881	0.0178426	0.01502117				1809.6	0.24219342	0.17868645	0.11278063	0.05424578	0.05573152
1817.6	0.18651441	0.10235703	0.06309805	0.04457227	0.01647687				1817.6	0.20056468	0.07456131	0.02192515	0.01895107	0.01584743				1811.2	0.24036315	0.17796141	0.11258162	0.05277191	0.05679865
1819.2	0.18656833	0.10141455	0.06333179	0.04444092	0.01565122				1819.2	0.20082543	0.07356876	0.02174132	0.01878629	0.01514722				1812.8	0.23910306	0.17882799	0.11210715	0.05098735	0.05635073
1820.8	0.18692963	0.1011339	0.06408287	0.04477552	0.017082				1820.8	0.20062829	0.07391421	0.02147966	0.01816518	0.01643814				1814.4	0.23779279	0.17824425	0.11161399	0.05013097	0.05748831
1822.4	0.18790524	0.10217146	0.06471611	0.04470493	0.01741717				1822.4	0.19999654	0.07218522	0.01982147	0.01763073	0.01649032				1816	0.23736653	0.17773674	0.11022764	0.04925142	0.05804607
1824	0.18722503	0.10109165	0.06520159	0.04420214	0.01760922				1824	0.19979308	0.0729074	0.02057123	0.01644577	0.01708251				1817.6	0.23640515	0.17607436	0.10845463	0.04836101	0.05904815
1825.6	0.18611446	0.10059358	0.06229165	0.04134489	0.01547212				1825.6	0.20020183	0.07241535	0.01815959	0.01580448	0.01585563				1819.2	0.23597839	0.17592454	0.10854978	0.04753464	0.05976688
1827.2	0.18445525	0.10072883	0.06205501	0.04073449	0.016339				1827.2	0.20126148	0.0727268	0.0198266	0.01568273	0.01649013				1820.8	0.23503663	0.17544263	0.10917411	0.04780608	0.06084861
1828.8	0.18468991	0.10192374	0.06180964	0.04163965	0.01691704				1828.8	0.20280015	0.07432907	0.02057919	0.01570962	0.01718421				1822.4	0.23563258	0.17603241	0.10999842	0.04836767	0.06169631
1830.4	0.18535992	0.10096959	0.06272486	0.0425123	0.0179613				1830.4	0.20392064	0.07543452	0.02175411	0.01695601	0.01844517				1824	0.23605934	0.17571453	0.10976084	0.04847138	0.06161698
1832	0.18532635	0.10127694	0.06168699	0.04121961	0.0179091				1832	0.202798	0.07543995	0.01987696	0.01507027	0.0168364				1825.6	0.23705258	0.17666756	0.11139756	0.05005111	0.0622594
1833.6	0.18560662	0.10204346	0.06386594	0.0421986	0.01869822				1833.6	0.20235874	0.07547199	0.01989461	0.01506511	0.0175679				1827.2	0.23592	0.17573212	0.11200064	0.05049418	0.06137642
1835.2	0.18644734	0.10279767	0.06385813	0.04383114	0.0194759				1835.2	0.20255833	0.07563359	0.0209113	0.01543201	0.01703656				1828.8	0.23624143	0.17496624	0.1117294	0.04995516	0.06020635
1836.8	0.18609981	0.10164653	0.06215857	0.04399066	0.0197253				1836.8	0.20313628	0.07718921	0.02248761	0.01709454	0.01747874				1830.4	0.23559864	0.17427196	0.11126534	0.04918396	0.05948244
1838.4	0.18727977	0.10149619	0.0611211	0.04371338	0.02011482				1838.4	0.20366527	0.07797557	0.02256111	0.0174085	0.01753023				1832	0.23714564	0.17513081	0.1116898	0.04989483	0.05852543
1840	0.18758673	0.10083447	0.06108424	0.04427311	0.01968361				1840	0.20313793	0.07791206	0.02348283	0.01847263	0.01781706				1833.6	0.23683723	0.17434735	0.11128533	0.04944039	0.0565952
1841.6	0.1871814	0.10026884	0.06062653	0.0429253	0.0187868				1841.6	0.20428712	0.07842724	0.02354074	0.01850859	0.01773593				1835.2	0.23831433	0.17533346	0.11193575	0.04956604	0.05622205
1843.2	0.18674934	0.09919173	0.0610756	0.04401448	0.01861822				1843.2	0.20298047	0.07844271	0.02549572	0.01788603	0.0177439				1836.8	0.23781257	0.17474121	0.11186164	0.04862813	0.05455712
1844.8	0.18795082	0.09905114	0.06045882	0.04289692	0.0187172				1844.8	0.20337542	0.08002541	0.02437822	0.0169562	0.01677343				1838.4	0.23968948	0.17540579	0.11284307	0.0486134	0.05484766
1846.4	0.18800046	0.09794354	0.06070334	0.0418666	0.0188941				1846.4	0.20253597	0.08055152	0.02589969	0.0178199	0.01781921				1840	0.23850812	0.17418808	0.11314854	0.04845701	0.05423191
1848	0.18824794	0.09656862	0.05913298	0.04114292	0.01876883				1848	0.20247951	0.07993095	0.0260038	0.01860637	0.01795817				1841.6	0.23977617	0.17391906	0.11377211	0.04915533	0.0557447
1849.6	0.18864826	0.09655687	0.06124159	0.04164864	0.02030468				1849.6	0.20188387	0.07966182	0.02588861	0.01868504	0.01635475				1843.2	0.23835685	0.17428049	0.11402923	0.04943851	0.05688466
1851.2	0.18877334	0.09663525	0.06192129	0.04023569	0.01875718				1851.2	0.20078513	0.07989329	0.02409359	0.01818985	0.01510852				1844.8	0.23892883	0.17450321	0.11261748	0.04871123	0.05637964
1852.8	0.18963359	0.09767312	0.06356782	0.03932659	0.01969673				1852.8	0.20050739	0.08074785	0.02341501	0.01805257	0.01538045				1846.4	0.23816679	0.17450922	0.11339385	0.04913111	0.05718495
1854.4	0.19093076	0.09880842	0.06296053	0.03873303	0.02011082				1854.4	0.1998975	0.07978201	0.02197505	0.01853747	0.01608681				1848	0.23878546	0.17490699	0.11338702	0.04874922	0.05847723
1856	0.1913218	0.09866068	0.06389394	0.03861234	0.01927346				1856	0.19833395	0.08042504	0.02067014	0.01677758	0.01532491				1849.6	0.24073084	0.17551869	0.11517179	0.0499999	0.06027929
1857.6	0.19100186	0.0991943	0.06246808	0.03620479	0.01837179				1857.6	0.19740004	0.07939324	0.01811341	0.01514874	0.01344598				1851.2	0.23991915	0.17502633	0.11567112	0.04991012	0.05948069
1859.2	0.19027738	0.0994931	0.06365413	0.03688275	0.01860079				1859.2	0.19672504	0.07890838	0.01893344	0.01509222	0.01429444				1852.8	0.24018512	0.17523263	0.11587773	0.04967918	0.06079472
1860.8	0.19111705	0.09898988	0.06359376	0.0360374	0.01783103				1860.8	0.19615884	0.07882624	0.01786432	0.01423591	0.01378721				1854.4	0.24084231	0.17569446	0.11566434	0.05039161	0.06192492
1862.4	0.19064681	0.09774919	0.06293801	0.03663969	0.01779987				1862.4	0.1965175	0.07901244	0.01763091	0.01610236	0.01410981				1856	0.24137396	0.17679737	0.11641288	0.05074646	0.06273729
1864	0.18953507	0.09945335	0.06234047	0.03655613	0.01672229				1864	0.19625452	0.07791108	0.01586285	0.01453456	0.01127783				1857.6	0.24062447	0.17609509	0.11572145	0.05096901	0.06305577
1865.6	0.1900589	0.10044092	0.06347857	0.03803273	0.01771763				1865.6	0.19700847	0.07777674	0.01554136	0.01600224	0.01109484				1859.2	0.24050575	0.17635059	0.11554334	0.05083571	0.06274391
1867.2	0.190024	0.10120734	0.06313856	0.03819816	0.01752631				1867.2	0.19840865	0.0786439	0.01642856	0.01679077	0.01172134				1860.8	0.24111089	0.17663181	0.11547337	0.05035292	0.06272406
1868.8	0.18901081	0.09969924	0.06299204	0.0369497	0.0158879				1868.8	0.19911761	0.07913443	0.01685144	0.01733397	0.01279611				1862.4	0.23991309	0.17609438	0.11521541	0.04923139	0.06147298
1870.4	0.18861543	0.10048379	0.0634221	0.0374751	0.01553866				1870.4	0.1991461	0.07974995	0.01758447	0.01791849	0.0127177				1864	0.24010543	0.17640623	0.11413024	0.048982	0.06041261
1872	0.18787788	0.1011102	0.06423768	0.03858651	0.01455507				1872	0.1999438	0.07929249	0.0198093	0.0192677	0.01389942				1865.6	0.2381649	0.17550555	0.11328367	0.04710853	0.0585256
1873.6	0.18649714	0.10083847	0.0641395	0.03785954	0.01430113				1873.6	0.2005646	0.07921554	0.0198105	0.01859281	0.01283967				1867.2	0.23795917	0.17487482	0.11166979	0.04456606	0.05641349
1875.2	0.18580494	0.10140686	0.06453116	0.03836428	0.01393995				1875.2	0.19995471	0.07962603	0.02113334	0.02050262	0.01349754				1868.8	0.23771031	0.175019	0.11120616	0.04387294	0.05513966
1876.8	0.18682778	0.1026922	0.06603037	0.03833563	0.01470785				1876.8	0.20064533	0.08017991	0.02124104	0.02089086	0.01302407				1870.4	0.23971249	0.17505065	0.11194197	0.04511444	0.0551448
1878.4	0.18667837	0.10273878	0.06604708	0.03896876	0.01532529				1878.4	0.1983871	0.0782579	0.02183853	0.020548	0.01280077				1872	0.23866776	0.17507605	0.11185115	0.04529398	0.05517086
1880	0.18611026	0.10282302	0.06513072	0.03823484	0.01424675				1880	0.19795288	0.07674868	0.02106844	0.01947898	0.01150158				1873.6	0.23995348	0.17471341	0.11083004	0.04680516	0.05606192
1881.6	0.18634323	0.10472499	0.06760703	0.03930595	0.01479883				1881.6	0.19606733	0.07563321	0.01944194	0.02015593	0.0113982				1875.2	0.23954338	0.17408162	0.11060524	0.04646672	0.05623946
1883.2	0.18763117	0.10675182	0.06917	0.03910481	0.01495008				1883.2	0.19659001	0.07568758	0.01937762	0.02023047	0.01231911				1876.8	0.24087794	0.17447172	0.11152011	0.04663021	0.05691461
1884.8	0.18834306	0.10736596	0.06912156	0.04018894	0.01618325				1884.8	0.19590939	0.07561388	0.02119979	0.02010063	0.01458632				1878.4	0.24072171	0.17444317	0.1134991	0.04720386	0.05753712
1886.4	0.1884654	0.10792781	0.06838741	0.04077675	0.01579675				1886.4	0.19411351	0.07372545	0.01969478	0.01814827	0.01495974				1880	0.24247931	0.17450521	0.11399451	0.04779074	0.05790061
1888	0.18772734	0.1068143	0.06804138	0.04057754	0.01391621				1888	0.19280516	0.07363788	0.01999025	0.01688532	0.01440967				1881.6	0.2422563	0.17453933	0.11376536	0.04849569	0.05845172
1889.6	0.18665397	0.10598821	0.06491115	0.03863733	0.01271436				1889.6	0.19364353	0.07410312	0.0204814	0.0161288	0.01424111				1883.2	0.24158	0.17482209	0.11372685	0.04816757	0.05794387
1891.2	0.1864731	0.10529071	0.06457778	0.03935907	0.01435323				1891.2	0.19442345	0.07515554	0.02207593	0.01677044	0.01509193				1884.8	0.24255584	0.17480571	0.1140564	0.0483044	0.05980583
1892.8	0.18723379	0.10469453	0.06447767	0.03806151	0.01464723				1892.8	0.19375044	0.07599127	0.02048397	0.01567193	0.01291355				1886.4	0.24209162	0.17532837	0.11520622	0.04979246	0.05964427
1894.4	0.18695587	0.1040613	0.06513555	0.03937259	0.0167063				1894.4	0.1939452	0.07632525	0.01915849	0.01595818	0.01219842				1888	0.24161782	0.17610697	0.11685625	0.04976558	0.06097676
1896	0.18628753	0.10420729	0.06468654	0.03959724	0.01674033				1896	0.19413536	0.07635925	0.01726337	0.01426147	0.01094683				1889.6	0.240473	0.17546189	0.11667295	0.04858013	0.05988458
1897.6	0.1871758	0.1039099	0.06536312	0.0410379	0.01858253				1897.6	0.19512107	0.07824338	0.01694566	0.01492193	0.01207975				1891.2	0.24103759	0.17610253	0.11817522	0.04924279	0.06057654
1899.2	0.18714218	0.10259578	0.06505209	0.03938387	0.01745962				1899.2	0.19585718	0.07929755	0.01781724	0.0142843	0.01242729				1892.8	0.24045844	0.17631767	0.11722074	0.04849667	0.06012953
1900.8	0.18663814	0.10076545	0.06453912	0.0394125	0.01669452				1900.8	0.19470929	0.07879663	0.01648423	0.01273432	0.01110799				1894.4	0.23918854	0.17664707	0.11704132	0.04702148	0.05898938
1902.4	0.185962	0.10047245	0.06354573	0.03897742	0.01653686				1902.4	0.19578623	0.07999767	0.01683108	0.01376688	0.01098174				1896	0.23811245	0.17569798	0.11545913	0.04589747	0.05723212
1904	0.18569229	0.10048233	0.0639104	0.03878033	0.01553581				1904	0.19694108	0.07890106	0.01718613	0.01311948	0.00993253				1897.6	0.23738701	0.17469683	0.11540824	0.04441342	0.05569594
1905.6	0.18460674	0.09924104	0.06333132	0.03685649	0.01532627				1905.6	0.19754969	0.079874	0.01808268	0.01422494	0.00883961				1899.2	0.23821971	0.17429179	0.11544102	0.04439599	0.05490206
1907.2	0.18423386	0.098471	0.06406009	0.03621204	0.01481377				1907.2	0.19779495	0.0799381	0.01839492	0.01535426	0.00852714				1900.8	0.23845811	0.17589133	0.11604403	0.04536065	0.05647231
1908.8	0.18538186	0.09921949	0.065661	0.03607823	0.01534497				1908.8	0.19762361	0.07857684	0.01789527	0.01473429	0.00654419				1902.4	0.23865483	0.17467792	0.11551929	0.04518082	0.05642245
1910.4	0.18501666	0.09826342	0.06542976	0.03570199	0.01497966				1910.4	0.19647956	0.07727448	0.01701031	0.01390658	0.00555267				1904	0.23866064	0.17481333	0.11638786	0.04479152	0.0568378
1912	0.1854769	0.09790925	0.06524032	0.03468027	0.01384493				1912	0.19710601	0.07834789	0.01824964	0.01474125	0.00645932				1905.6	0.23814983	0.1730026	0.11432896	0.0439441	0.05640559
1913.6	0.18762037	0.09991167	0.06725289	0.03720388	0.01535441				1913.6	0.19618123	0.07724109	0.01779432	0.01601052	0.00790556				1907.2	0.23808217	0.17253409	0.11546786	0.04385102	0.05695477
1915.2	0.18770728	0.1009273	0.06657866	0.0373032	0.01462734				1915.2	0.19771016	0.07752847	0.01964364	0.01550627	0.0091173				1908.8	0.23744911	0.17265689	0.11468523	0.04329903	0.05669811
1916.8	0.18652047	0.10072516	0.06433643	0.03778138	0.01370132				1916.8	0.19733952	0.07774864	0.02093486	0.01508793	0.01069092				1910.4	0.23653654	0.1727751	0.11451989	0.04218829	0.05723218
1918.4	0.18648058	0.10105945	0.06460589	0.03794588	0.0143451				1918.4	0.19772889	0.07676413	0.02149539	0.01543727	0.01104044				1912	0.23602697	0.17224778	0.11332823	0.04141611	0.05706924
1920	0.18646225	0.10169929	0.06277808	0.03733733	0.0135991				1920	0.19769907	0.07565832	0.02259294	0.01628458	0.01166612				1913.6	0.23506845	0.17264719	0.11332204	0.04019428	0.05849461
1921.6	0.18510025	0.10152531	0.06098551	0.03587398	0.01370081				1921.6	0.19889757	0.07653967	0.02278267	0.01638202	0.01210616				1915.2	0.23494708	0.17237295	0.11314613	0.04047694	0.05795438
1923.2	0.18487898	0.10227683	0.06123892	0.03671424	0.01612325				1923.2	0.1975951	0.07500861	0.02210733	0.01559592	0.01098728				1916.8	0.23434738	0.17204899	0.11349322	0.04066056	0.0581234
1924.8	0.18364449	0.10243409	0.06049037	0.03624627	0.01683907				1924.8	0.19567316	0.07424103	0.02030436	0.01398595	0.01053602				1918.4	0.23374874	0.17305447	0.11389583	0.04060117	0.05736859
1926.4	0.18258269	0.10233415	0.06091693	0.03698466	0.01678641				1926.4	0.19523713	0.07404191	0.01902181	0.01501718	0.01131261				1920	0.23345139	0.17235748	0.1126795	0.03925107	0.05739024
1928	0.18149187	0.10257344	0.05952274	0.03741415	0.01632997				1928	0.19424242	0.07397745	0.01950847	0.01472406	0.013018				1921.6	0.23279677	0.17169137	0.11115864	0.03722137	0.05568693
1929.6	0.18154629	0.10331129	0.06056463	0.03793131	0.01545189				1929.6	0.19441196	0.07479235	0.01985342	0.01522649	0.01436946				1923.2	0.23355661	0.17291973	0.11123414	0.03838468	0.05635921
1931.2	0.18187639	0.10300251	0.06101175	0.03686459	0.01428083				1931.2	0.19383809	0.07357029	0.01919063	0.01453821	0.0140866				1924.8	0.23288317	0.17377134	0.11038981	0.03853793	0.05496506
1932.8	0.18322734	0.10435348	0.06227996	0.03881975	0.013586				1932.8	0.1930279	0.07208041	0.01700219	0.01374473	0.01302806				1926.4	0.23288976	0.17398136	0.11031779	0.03863703	0.05542888
1934.4	0.18215504	0.10333419	0.0618146	0.03745519	0.01347352				1934.4	0.19502844	0.07274194	0.01866699	0.01444726	0.01320445				1928	0.23290353	0.17367738	0.10991441	0.03951645	0.05549177
1936	0.18166754	0.10332793	0.06224539	0.03772201	0.01273235				1936	0.19399473	0.07233121	0.01766657	0.01284308	0.01124501				1929.6	0.23397618	0.17455312	0.11042688	0.040018	0.05693691
1937.6	0.18229425	0.10355315	0.06361156	0.03783838	0.01315327				1937.6	0.19439708	0.07354721	0.01936655	0.01418569	0.01173252				1931.2	0.23385425	0.1750003	0.11056057	0.04068743	0.05632717
1939.2	0.18386295	0.10282551	0.06542412	0.03975866	0.01245432				1939.2	0.19463833	0.07363989	0.0178902	0.01477014	0.01025018				1932.8	0.23352692	0.1761876	0.11057395	0.04061237	0.05603511
1940.8	0.18520533	0.10429758	0.06729706	0.04077473	0.01356766				1940.8	0.19460116	0.07365902	0.01768804	0.01394261	0.00831225				1934.4	0.23524876	0.17612963	0.11183514	0.04154439	0.05564356
1942.4	0.18470967	0.10244302	0.06627804	0.04020741	0.01170003				1942.4	0.19519597	0.0752722	0.01651102	0.01283653	0.00804855				1936	0.23513096	0.17645215	0.11143517	0.04161235	0.05445332
1944	0.18584891	0.10197867	0.06719615	0.04120285	0.01220204				1944	0.19582643	0.07633595	0.01696794	0.01226747	0.00848975				1937.6	0.23505645	0.17538419	0.11029394	0.04174492	0.05427484
1945.6	0.18650676	0.10201739	0.06792524	0.04276877	0.01319108				1945.6	0.19608753	0.07620598	0.01609855	0.01249736	0.00912348				1939.2	0.23428875	0.17523878	0.11065036	0.0416123	0.05330062
1947.2	0.18574142	0.10183762	0.06724714	0.04206357	0.01395018				1947.2	0.19753089	0.07747881	0.01702556	0.01160882	0.00875954				1940.8	0.23450366	0.17476448	0.11004297	0.04082715	0.05306407
1948.8	0.18467594	0.10048639	0.06428775	0.04137069	0.01351717				1948.8	0.19788488	0.07741097	0.01701575	0.01263737	0.00853167				1942.4	0.23603468	0.17532559	0.1112126	0.04099521	0.05430439
1950.4	0.18312809	0.09935852	0.06379058	0.03929788	0.01456191				1950.4	0.19794824	0.07756495	0.01853646	0.01325014	0.00855111				1944	0.23580342	0.17400454	0.11064061	0.04140157	0.05295198
1952	0.1832813	0.09938508	0.062356	0.03813465	0.01403502				1952	0.19864405	0.07742864	0.01731332	0.0134696	0.00804975				1945.6	0.23601279	0.17394328	0.11136116	0.04238141	0.05354175
1953.6	0.18202962	0.09881149	0.06068262	0.03702168	0.01402057				1953.6	0.19929906	0.07735936	0.01852593	0.01384812	0.00726484				1947.2	0.23616141	0.17264843	0.11140282	0.04296655	0.05160393
1955.2	0.18218532	0.09842746	0.06131888	0.03745014	0.01498274				1955.2	0.19757503	0.07633488	0.01746207	0.01349344	0.00634906				1948.8	0.23596225	0.17310937	0.1130671	0.04255337	0.05073545
1956.8	0.18166397	0.09740391	0.05986548	0.03730433	0.01542605				1956.8	0.19809157	0.07732417	0.01850495	0.01443669	0.00802683				1950.4	0.23623457	0.17234781	0.11338294	0.04168603	0.04954284
1958.4	0.18201465	0.09695735	0.05977703	0.03742795	0.01419998				1958.4	0.19940147	0.07774097	0.01907262	0.01729577	0.01061024				1952	0.23593201	0.1708872	0.11330563	0.04067033	0.04888847
1960	0.18156483	0.09636125	0.05908668	0.03647718	0.0154514				1960	0.19946018	0.07705646	0.02071235	0.01736726	0.01163871				1953.6	0.23479898	0.17016111	0.1134751	0.04089624	0.0481483
1961.6	0.18216367	0.09578034	0.05846769	0.03630273	0.01337998				1961.6	0.19995853	0.07708057	0.0204083	0.01814014	0.01186987				1955.2	0.23401996	0.16981864	0.11350392	0.04243845	0.04916113
1963.2	0.18246615	0.09609815	0.05864879	0.03668994	0.01472403				1963.2	0.19922176	0.07611691	0.02209336	0.0178596	0.01253759				1956.8	0.23295435	0.16805027	0.11273872	0.04267074	0.04856667
1964.8	0.18395535	0.09666451	0.05833346	0.03789451	0.01478106				1964.8	0.20001225	0.07580109	0.0215854	0.01720784	0.01298021				1958.4	0.2323664	0.16764947	0.11195832	0.04304267	0.0502008
1966.4	0.1823026	0.09539758	0.05688757	0.03597783	0.0142462				1966.4	0.20046435	0.07723984	0.0237885	0.01748632	0.01431731				1960	0.23215054	0.16769529	0.11279288	0.04416082	0.05003038
1968	0.18467999	0.09727132	0.05850487	0.03863981	0.014728				1968	0.19974538	0.07824804	0.02326346	0.01798382	0.01469354				1961.6	0.23064588	0.16740775	0.11223708	0.0444338	0.04907095
1969.6	0.18652745	0.09856122	0.06092308	0.03987083	0.01474323				1969.6	0.20006788	0.07891281	0.0245317	0.01880474	0.01606961				1963.2	0.23047211	0.16744927	0.11199057	0.04589912	0.04801287
1971.2	0.18823421	0.09858426	0.06193041	0.04152579	0.01457213				1971.2	0.199331	0.07774201	0.02219325	0.01869553	0.01428019				1964.8	0.2297061	0.16735057	0.11115661	0.04727234	0.04872723
1972.8	0.18882255	0.10053638	0.06318358	0.04268837	0.01590695				1972.8	0.19891441	0.07746719	0.02226324	0.01665845	0.01297263				1966.4	0.22953427	0.16692014	0.10991154	0.04855553	0.04898899
1974.4	0.18907715	0.10045717	0.06401639	0.04464307	0.0158002				1974.4	0.19851982	0.07711836	0.02062181	0.01621742	0.01352403				1968	0.2284867	0.16700066	0.10865791	0.04889341	0.0489902
1976	0.19114434	0.10195195	0.06709125	0.04722873	0.01799871				1976	0.19783799	0.07655039	0.02112466	0.01562493	0.01428715				1969.6	0.22840807	0.16704267	0.10773196	0.04942011	0.04971392
1977.6	0.19185717	0.10304637	0.06831301	0.04790805	0.01902131				1977.6	0.19707617	0.07663112	0.01947772	0.01549898	0.01391734				1971.2	0.22724491	0.16691506	0.10713946	0.04950628	0.04932211
1979.2	0.19016734	0.10249468	0.06742792	0.04630134	0.01885409				1979.2	0.19658945	0.07634013	0.01976872	0.01507196	0.01326104				1972.8	0.22866713	0.16846475	0.10792593	0.051577	0.05144393
1980.8	0.18988718	0.10336848	0.06671757	0.04627478	0.01827049				1980.8	0.19650243	0.07568459	0.01847069	0.01565021	0.01315172				1974.4	0.23013008	0.17108775	0.1091336	0.05456809	0.05389569
1982.4	0.19088318	0.10498228	0.0689876	0.04732971	0.01990896				1982.4	0.19570528	0.07601935	0.01831106	0.01515383	0.01286068				1976	0.23018644	0.16981865	0.10828059	0.0550149	0.05408887
1984	0.19202647	0.10554188	0.06901912	0.04910705	0.01934078				1984	0.19579214	0.07482995	0.01639917	0.01560116	0.01220489				1977.6	0.23119392	0.17038614	0.10837147	0.05636846	0.05468256
1985.6	0.19175458	0.10607708	0.06946558	0.0494164	0.02078244				1985.6	0.19385503	0.07356457	0.01683034	0.01561401	0.01095451				1979.2	0.23140936	0.17028096	0.10868988	0.05638247	0.05395828
1987.2	0.1918151	0.10523379	0.06922722	0.05024726	0.02160466				1987.2	0.19448026	0.07438599	0.01557484	0.01690265	0.01233618				1980.8	0.23167687	0.17143329	0.10923959	0.0574705	0.05428283
1988.8	0.19107391	0.10503508	0.06799645	0.05076643	0.02151129				1988.8	0.1953531	0.0743976	0.01701196	0.01637426	0.01284246				1982.4	0.23209812	0.17050151	0.10894088	0.05858801	0.05422467
1990.4	0.19060796	0.10507563	0.06693242	0.04931454	0.02076203				1990.4	0.19612084	0.075327	0.01764677	0.01822601	0.01485013				1984	0.23158005	0.16984263	0.10872389	0.05906251	0.0544285
1992	0.18948609	0.10359853	0.06702396	0.04763225	0.02045865				1992	0.19533411	0.07473765	0.01856214	0.0166754	0.01353286				1985.6	0.23231722	0.16921026	0.10914581	0.06077184	0.05553523
1993.6	0.18887457	0.10278142	0.06605001	0.047427	0.01812365				1993.6	0.19608243	0.07458736	0.01931481	0.01590178	0.01519271				1987.2	0.23149874	0.16749817	0.10936467	0.06140179	0.05611907
1995.2	0.18723532	0.10242099	0.06708371	0.04695609	0.01867341				1995.2	0.19642577	0.07507332	0.02177703	0.01507125	0.01584641				1988.8	0.23239566	0.16699378	0.10847489	0.06203102	0.05516541
1996.8	0.18750767	0.10116225	0.06618993	0.04590945	0.0177044				1996.8	0.19735517	0.07465367	0.02032652	0.01401321	0.01465517				1990.4	0.23173644	0.16778409	0.10899411	0.06323199	0.05530095
1998.4	0.18656774	0.10017228	0.06711608	0.04548813	0.01705329				1998.4	0.19823792	0.0764622	0.02332585	0.01519633	0.0153868				1992	0.23178266	0.16602609	0.10925419	0.06363202	0.05351329
2000	0.1876463	0.10021628	0.06784037	0.04601555	0.01775148				2000	0.19911249	0.07679492	0.02418239	0.01510064	0.01530336				1993.6	0.23079162	0.16589496	0.10839543	0.06341783	0.05273006
2001.6	0.18737885	0.09925478	0.06944904	0.04544316	0.01831202				2001.6	0.19863438	0.07663617	0.02432715	0.01429768	0.01483536				1995.2	0.23106933	0.16517933	0.10822493	0.0640173	0.05283581
2003.2	0.18780843	0.09889838	0.06865999	0.04577773	0.01766799				2003.2	0.19898652	0.07545483	0.02454691	0.01430545	0.01349223				1996.8	0.23120949	0.16648537	0.10986971	0.06510194	0.05416993
2004.8	0.18906444	0.09953438	0.07048584	0.04648676	0.01862618				2004.8	0.19908375	0.07592754	0.02640857	0.01441546	0.01461036				1998.4	0.23159585	0.16563365	0.11006807	0.06467684	0.0531286
2006.4	0.18867556	0.09828183	0.07000782	0.04641645	0.01754269				2006.4	0.19869328	0.07561136	0.02631537	0.0149928	0.01547648				2000	0.23187297	0.16728737	0.11237197	0.06637594	0.05527044
2008	0.18935913	0.09767827	0.07071321	0.04666091	0.01746091				2008	0.19831113	0.07509716	0.02625869	0.01456959	0.01599907				2001.6	0.23145727	0.16861769	0.11163475	0.06844173	0.05550336
2009.6	0.18896897	0.0966718	0.07047858	0.04567223	0.01717415				2009.6	0.19719734	0.07466535	0.02488798	0.01490616	0.01396706				2003.2	0.23165018	0.16920327	0.1128585	0.06994651	0.05524144
2011.2	0.1869316	0.09554006	0.06977343	0.04404345	0.01586433				2011.2	0.19652392	0.07349788	0.02477492	0.01571521	0.01367047				2004.8	0.23143444	0.16916373	0.11212628	0.07063507	0.05421534
2012.8	0.18800815	0.09642441	0.06939312	0.04440162	0.0154912				2012.8	0.19636547	0.07340918	0.02337757	0.01585783	0.01277241				2006.4	0.23225009	0.17036807	0.11247333	0.0723563	0.05504087
2014.4	0.18653875	0.09599645	0.0686155	0.04442474	0.01487693				2014.4	0.1951702	0.07282057	0.02255379	0.01609036	0.01159573				2008	0.23254184	0.16833932	0.11131317	0.0720682	0.05447389
2016	0.18615555	0.0962098	0.06675738	0.0437596	0.01437976				2016	0.19444131	0.07255648	0.0214814	0.01764357	0.011626				2009.6	0.2327129	0.16933715	0.11198496	0.07399476	0.05472565
2017.6	0.18587482	0.09747622	0.06737976	0.04404338	0.01643457				2017.6	0.19396126	0.07340231	0.0201769	0.01782835	0.01181635				2011.2	0.23284483	0.16968427	0.11197933	0.07534221	0.05503536
2019.2	0.18549285	0.09881854	0.06664934	0.04405242	0.01571255				2019.2	0.19364508	0.07316954	0.01798669	0.01701731	0.0114226				2012.8	0.2331308	0.17081173	0.11185431	0.07626482	0.05484625
2020.8	0.18468956	0.10017435	0.06726685	0.04469477	0.0157105				2020.8	0.19178317	0.07221872	0.01794883	0.01476938	0.01039795				2014.4	0.23296899	0.17061547	0.11301077	0.07597614	0.05542656
2022.4	0.18485227	0.10118651	0.06665779	0.04376415	0.0156497				2022.4	0.19166576	0.072272	0.01724993	0.01518331	0.01096398				2016	0.23380625	0.17207239	0.1142925	0.0774826	0.05692802
2024	0.18423408	0.10137763	0.06703739	0.04326427	0.01538215				2024	0.19101128	0.07110125	0.01668631	0.01392956	0.01043232				2017.6	0.23399372	0.17174897	0.11364754	0.07811723	0.05702923
2025.6	0.18373891	0.10221289	0.06628013	0.04301904	0.01543083				2025.6	0.19098924	0.07058184	0.01594397	0.01354885	0.01075458				2019.2	0.2334681	0.17272898	0.11361424	0.07805238	0.05666714
2027.2	0.18311582	0.10273246	0.06611022	0.0428697	0.01654957				2027.2	0.190574	0.07074915	0.01547428	0.01320795	0.00975636				2020.8	0.23339206	0.17270944	0.11253634	0.07808559	0.05572902
2028.8	0.18307228	0.10263559	0.06475524	0.04235723	0.01742548				2028.8	0.19057871	0.07014664	0.01412385	0.01240974	0.00920336				2022.4	0.23235614	0.17355391	0.11290593	0.07778129	0.0556923
2030.4	0.18207005	0.10235203	0.0642721	0.04221348	0.01836123				2030.4	0.19147422	0.07185059	0.01599439	0.0132882	0.01067972				2024	0.23259962	0.17313847	0.11255284	0.07646699	0.0547261
2032	0.18152178	0.10250125	0.0626542	0.04109375	0.01887133				2032	0.19136229	0.07164813	0.01569324	0.01281087	0.01075389				2025.6	0.23363331	0.17487531	0.11261852	0.07574706	0.05545534
2033.6	0.18124827	0.10210176	0.06267917	0.04133135	0.01975486				2033.6	0.19089755	0.07190583	0.01554224	0.01288061	0.01109606				2027.2	0.23481261	0.17505211	0.1129408	0.07569832	0.05575706
2035.2	0.1807563	0.10164104	0.06079937	0.04054942	0.01868586				2035.2	0.19116211	0.07164403	0.01596928	0.01287356	0.01213208				2028.8	0.2355888	0.17567188	0.11346575	0.07573422	0.05603301
2036.8	0.18074954	0.10070323	0.06053906	0.04041408	0.01906118				2036.8	0.19064774	0.07193911	0.0162424	0.01297269	0.01332812				2030.4	0.23516663	0.17386206	0.11181884	0.07522435	0.05508809
2038.4	0.17865834	0.09850281	0.05805786	0.03944073	0.01798454				2038.4	0.19028353	0.07180017	0.01580898	0.01294947	0.01319007				2032	0.23471406	0.17420503	0.11137885	0.0764463	0.05558741
																		2033.6	0.23378331	0.17253602	0.10869637	0.07598255	0.05298066
																		2035.2	0.23263537	0.16939936	0.10728904	0.07462563	0.05041249
																		2036.8	0.23122992	0.16654305	0.10548469	0.07394009	0.04869842
																		2038.4	0.23056866	0.16492329	0.10482725	0.0747106	0.0490713
																		2040	0.22926719	0.16167461	0.10329236	0.07422154	0.04805866
																		2041.6	0.2276769	0.15960571	0.10195625	0.07410937	0.04665057

## Sheet: Fig 1b
Figure 1-source data
Figure 1: VHH binding on sACE2
Figure 1b: Competition assay
Time (sec)	B7+B9	B7+B10	B7+IgM	B9+B7	B9+B10	B9+IgM	B10+B7	B10+B9	B10+IgM
0	0.01428282	-0.07930112	0.1169121	0.05077612	0.01464725	0.08210969	0.08495653	-0.07593799	0.01947129
0.2	0.01135336	-0.06929121	0.113323	0.04468357	0.01360615	0.08779161	0.08654838	-0.07231764	0.01458232
0.4	0.01818915	-0.07002616	0.1140092	0.05386595	0.0135615	0.08105296	0.09015322	-0.07461282	0.01768929
0.6	0.013198	-0.0674354	0.1104564	0.05375477	0.01443957	0.08380171	0.09019505	-0.07649915	0.01613246
0.8	0.00984518	-0.07042169	0.1109756	0.04810051	0.01740463	0.08943724	0.09064333	-0.08154655	0.01903649
1	0.01273779	-0.06544264	0.1100872	0.05283316	0.02131186	0.08654365	0.08921405	-0.07061789	0.01887606
1.2	0.01288048	-0.07126671	0.1126466	0.05154445	0.02166411	0.08633266	0.0886462	-0.07573414	0.0234634
1.4	0.01239778	-0.06658711	0.1163596	0.05206719	0.02153869	0.08779415	0.08852916	-0.07643563	0.01455869
1.6	0.01429448	-0.06633854	0.1153836	0.05127452	0.01594072	0.0914594	0.09098324	-0.07204197	0.01880123
1.8	0.01448926	-0.07096963	0.1135842	0.04402172	0.01824954	0.08605734	0.09148864	-0.07231034	0.02039438
2	0.01516906	-0.07200399	0.1166626	0.0454358	0.01546137	0.08940405	0.08269212	-0.07534162	0.02117782
2.2	0.01046602	-0.06792605	0.1146634	0.04509888	0.02698177	0.08837269	0.09023666	-0.06851693	0.0203815
2.4	0.00904142	-0.07031057	0.1133336	0.05103103	0.02262939	0.08878017	0.08858667	-0.07015165	0.01996039
2.6	0.01580129	-0.07286562	0.1154689	0.05411539	0.0234932	0.08685432	0.08977082	-0.07592304	0.01877851
2.8	0.01648688	-0.07341594	0.1110771	0.04851854	0.0194935	0.09995584	0.09366829	-0.07145991	0.01630672
3	0.01529791	-0.07119628	0.1100667	0.05347281	0.01534926	0.08661576	0.09087821	-0.07003647	0.02043199
3.2	0.01310528	-0.07011301	0.1161583	0.04859848	0.018761	0.07953191	0.08551323	-0.07334619	0.01940923
3.4	0.01049239	-0.07009673	0.1116216	0.04178405	0.02207081	0.08921649	0.09215394	-0.07046646	0.01730531
3.6	0.01396782	-0.06442208	0.1164302	0.04724401	0.02003929	0.08373987	0.08765995	-0.06895845	0.0178664
3.8	0.01339719	-0.07104756	0.1133904	0.05098185	0.01787322	0.08771761	0.08896169	-0.07094236	0.01903948
4	0.01536174	-0.07255057	0.1085292	0.05797864	0.01371392	0.08719516	0.08700858	-0.0735658	0.0166334
4.2	0.00628541	-0.07369967	0.1074036	0.05249184	0.0193951	0.08920693	0.08924977	-0.07471421	0.01372088
4.4	0.01689907	-0.066375	0.1087862	0.05006604	0.02041263	0.09013583	0.08933249	-0.06871918	0.02196269
4.6	0.01988528	-0.06984152	0.1090499	0.04297573	0.02330877	0.08806615	0.08874716	-0.07255225	0.01984752
4.8	0.01431114	-0.07058566	0.1144513	0.0468215	0.01709715	0.08245752	0.08994027	-0.0725484	0.01465615
5	0.01106586	-0.07203663	0.113287	0.04793384	0.02041463	0.08587174	0.0839133	-0.07214958	0.02083442
5.2	0.01477565	-0.06584976	0.1097036	0.05043393	0.01908095	0.08745262	0.08654152	-0.07271484	0.01465748
5.4	0.01073139	-0.07345523	0.111596	0.04718368	0.01783192	0.0825698	0.08927956	-0.06472006	0.02098723
5.6	0.01247139	-0.07174883	0.11179	0.04966824	0.02262113	0.08100526	0.092979	-0.07303899	0.02085913
5.8	0.01175377	-0.07195993	0.1078576	0.0497198	0.02230872	0.08704313	0.08509987	-0.07478925	0.02102165
6	0.01737973	-0.07229035	0.1124008	0.04404467	0.01605306	0.09008014	0.08646602	-0.07027312	0.0181133
6.2	0.00996969	-0.07063103	0.1107368	0.05090421	0.01757118	0.08268366	0.08680137	-0.07702692	0.02565583
6.4	0.01431936	-0.06720958	0.1141363	0.05345573	0.01496756	0.08785208	0.08565134	-0.07406235	0.02363361
6.6	0.01145117	-0.06958264	0.1117229	0.04780437	0.01579345	0.08760654	0.08378541	-0.07395572	0.0149141
6.8	0.01658315	-0.07654094	0.1080441	0.04262657	0.02190912	0.08427776	0.09091757	-0.06771353	0.02182597
7	0.01159547	-0.07428352	0.1119161	0.05015567	0.02107157	0.08756936	0.09505607	-0.0734278	0.02362666
7.2	0.01908528	-0.07469688	0.111463	0.04450522	0.01760576	0.09021593	0.0897617	-0.06986618	0.02369611
7.4	0.01305278	-0.06849196	0.111488	0.04846846	0.02013197	0.08931254	0.08682395	-0.06997291	0.02295627
7.6	0.00787992	-0.07053488	0.1106384	0.05824679	0.01703858	0.08336075	0.08589762	-0.07104877	0.02178957
7.8	0.01306823	-0.07171345	0.1085082	0.04665144	0.02324637	0.08925845	0.08676951	-0.07154256	0.01703415
8	0.01563469	-0.0660949	0.1053368	0.05056302	0.02225199	0.08540102	0.08490021	-0.06969905	0.0165111
8.2	0.01357241	-0.07779948	0.1069237	0.04813753	0.0198677	0.09351097	0.08593916	-0.06802305	0.01839036
8.4	0.01420168	-0.07492587	0.1075404	0.04633932	0.01766574	0.09583589	0.08835751	-0.07258148	0.01805216
8.6	0.01561983	-0.07014047	0.1086391	0.04616276	0.02345075	0.08946985	0.09023654	-0.07261971	0.0189125
8.8	0.01549026	-0.07262168	0.1103589	0.04859415	0.01338866	0.08410794	0.08702004	-0.07712217	0.02212287
9	0.00997469	-0.07342131	0.1098953	0.05352784	0.01931352	0.08804766	0.09843925	-0.07474719	0.02181461
9.2	0.01365629	-0.07150438	0.1139163	0.04297133	0.01763553	0.09056633	0.09121936	-0.07184326	0.01929681
9.4	0.01236723	-0.07232594	0.1183416	0.04099489	0.02361433	0.08912018	0.08620997	-0.07040445	0.02467709
9.6	0.01709659	-0.07318265	0.1108992	0.04545381	0.01625558	0.08588491	0.08783299	-0.07166653	0.01865998
9.8	0.01786491	-0.06670069	0.1129805	0.04763048	0.01903314	0.0962571	0.08419275	-0.06952253	0.0206036
10	0.01300311	-0.07392926	0.1084572	0.04954999	0.01299893	0.08644649	0.08784059	-0.0737612	0.02659322
10.2	0.01521677	-0.07626002	0.1039036	0.05143494	0.02685621	0.08602899	0.08507301	-0.07267721	0.02057849
10.4	0.01797483	-0.07261344	0.1110557	0.04434429	0.02074202	0.09389501	0.0866402	-0.07261187	0.01758479
10.6	0.01556792	-0.07307372	0.1057229	0.05139502	0.01337178	0.08948168	0.09290946	-0.06880731	0.01653727
10.8	0.009622851	-0.07133289	0.1132577	0.04971725	0.01626997	0.08943306	0.08620721	-0.07075143	0.02229056
11	0.01160364	-0.07146727	0.1099072	0.04650165	0.01734999	0.08908171	0.08633696	-0.06944881	0.02089197
11.2	0.01460714	-0.07526893	0.1104511	0.04796621	0.0164204	0.08866409	0.08988515	-0.06673622	0.0196813
11.4	0.00871775	-0.07540796	0.1007268	0.05203133	0.02155791	0.08172955	0.08660506	-0.0690667	0.02330333
11.6	0.01369659	-0.07195174	0.1019433	0.05099813	0.01952676	0.08685346	0.09071982	-0.06979546	0.01889219
11.8	0.01147764	-0.07305171	0.1077813	0.04624435	0.01801025	0.08805851	0.09204999	-0.0750233	0.01429729
12	0.01013988	-0.07657271	0.1071041	0.04906561	0.01323491	0.08082559	0.08411707	-0.07245326	0.02406154
12.2	0.01067179	-0.07131796	0.1062958	0.04841743	0.01803361	0.08575716	0.08975907	-0.07082854	0.02182351
12.4	0.01645262	-0.07197993	0.1077392	0.04259293	0.01842531	0.08088376	0.08792657	-0.06966141	0.0179877
12.6	0.0131609	-0.07241264	0.1080378	0.0477094	0.02172291	0.08549146	0.0845928	-0.06892025	0.02386611
12.8	0.01175926	-0.0723336	0.1082623	0.04129367	0.02062713	0.08981216	0.08838076	-0.07252517	0.02321155
13	0.01200397	-0.07544902	0.1048834	0.04589045	0.01688691	0.09010325	0.08285056	-0.07101873	0.01713359
13.2	0.01516667	-0.07450152	0.107736	0.04629342	0.01458017	0.08874865	0.08909251	-0.07111052	0.02286092
13.4	0.01807034	-0.07288424	0.1117805	0.05335597	0.01628126	0.08365022	0.08558249	-0.07125978	0.02664212
13.6	0.01128175	-0.07322978	0.1113449	0.04392384	0.02352827	0.08414245	0.08820259	-0.07154724	0.01641462
13.8	0.01739276	-0.07454752	0.1112633	0.04096196	0.01838334	0.08253286	0.08236508	-0.07405453	0.01953493
14	0.0144538	-0.07792146	0.107261	0.04539622	0.0178367	0.08130175	0.09001059	-0.0713639	0.02146505
14.2	0.0099016	-0.07104594	0.1096668	0.04658033	0.01785552	0.08717665	0.08914087	-0.07596646	0.01783137
14.4	0.0127185	-0.07721659	0.1058278	0.04532592	0.01386512	0.08827208	0.08210149	-0.07109634	0.02363459
14.6	0.0161968	-0.08019256	0.1059939	0.04438607	0.01261904	0.07989805	0.08660904	-0.07041022	0.01999196
14.8	0.01580897	-0.07071372	0.1035051	0.04443454	0.02185196	0.08518582	0.0846779	-0.07306267	0.02007081
15	0.01292895	-0.07732711	0.1031388	0.04268814	0.01988399	0.08230305	0.0887755	-0.07205979	0.01737735
15.2	0.01398965	-0.07614245	0.1123412	0.0468556	0.01079679	0.08527878	0.0880712	-0.07177827	0.02069252
15.4	0.01024406	-0.06929331	0.1040169	0.04910219	0.01663996	0.08214236	0.08435483	-0.07785703	0.0206184
15.6	0.01378692	-0.08034664	0.10721	0.04405301	0.01914847	0.09086976	0.08725167	-0.07272738	0.01801035
15.8	0.01367427	-0.07667266	0.102561	0.04171516	0.01698382	0.08134413	0.08493603	-0.07124493	0.02231576
16	0.01442757	-0.07517248	0.1093304	0.04876949	0.01490495	0.08248418	0.08713935	-0.07337431	0.01797491
16.2	0.01543409	-0.07060403	0.1028905	0.05122861	0.0105198	0.08761699	0.09105995	-0.07240712	0.01897425
16.4	0.01057732	-0.07415014	0.1035588	0.0469026	0.01030342	0.0741199	0.08359018	-0.07224214	0.01309375
16.6	0.00982755	-0.07922017	0.1008253	0.04773949	0.01703896	0.08128605	0.08670228	-0.07466728	0.02262718
16.8	0.01234548	-0.07576571	0.102873	0.04469382	0.01740761	0.08070683	0.08918051	-0.07523955	0.01546825
17	0.01698831	-0.07436192	0.1064761	0.04718483	0.01703472	0.07941402	0.08475536	-0.06938169	0.01728937
17.2	0.00955342	-0.07525683	0.110181	0.04967526	0.02018702	0.08571483	0.08291363	-0.07481481	0.02390641
17.4	0.00795802	-0.08315288	0.1072339	0.04545427	0.01297408	0.08775008	0.08221183	-0.07203228	0.02234324
17.6	0.01473637	-0.07645869	0.1066027	0.04512514	0.01675636	0.08092773	0.08845381	-0.06791347	0.0162746
17.8	0.01145634	-0.07362793	0.1053247	0.05088915	0.02620937	0.08189657	0.08239518	-0.07454182	0.02001662
18	0.01283303	-0.07536623	0.09958916	0.04833359	0.01797161	0.08708349	0.0882924	-0.07415746	0.01699188
18.2	0.01326232	-0.07074167	0.106141	0.04841689	0.01308622	0.09014112	0.08096448	-0.07046768	0.01913717
18.4	0.008211481	-0.07235525	0.1082804	0.04701951	0.01687533	0.08803386	0.08898326	-0.07554695	0.02164241
18.6	0.00937574	-0.07888852	0.1041986	0.04604822	0.02369498	0.08472594	0.08602575	-0.07186127	0.01789656
18.8	0.01999815	-0.07474003	0.1052956	0.04181895	0.02021285	0.08265102	0.08555465	-0.07495788	0.01531588
19	0.01238489	-0.07751903	0.1017121	0.04798885	0.0133954	0.08550284	0.08238866	-0.07454001	0.01631038
19.2	0.01299583	-0.0771276	0.1019937	0.04808469	0.01303447	0.08601983	0.08381004	-0.07280556	0.01788722
19.4	0.00945314	-0.06994237	0.1034993	0.04640266	0.0225958	0.08654972	0.08466211	-0.07278677	0.01719953
19.6	0.01136974	-0.07392371	0.09824619	0.0442632	0.02274567	0.08356232	0.08853427	-0.06915118	0.02373707
19.8	0.01180956	-0.07300941	0.1045945	0.04403481	0.01992973	0.08324462	0.08489497	-0.0710005	0.01933848
20	0.01268924	-0.07426595	0.1015046	0.04010499	0.00954141	0.08704574	0.08516068	-0.07396875	0.01516352
20.2	0.01245571	-0.07425769	0.1007653	0.03743472	0.0141319	0.08844622	0.0811378	-0.07122107	0.01953121
20.4	0.01106928	-0.07662108	0.103026	0.05139444	0.01655602	0.08503989	0.08247413	-0.07098828	0.0265957
20.6	0.01168849	-0.07816216	0.1052404	0.04319495	0.01721655	0.08160854	0.08483524	-0.08410519	0.01679197
20.8	0.01217908	-0.07198804	0.1057335	0.04800586	0.00893631	0.08400293	0.08224652	-0.07815746	0.01934711
21	0.00796564	-0.07724835	0.1016487	0.04620084	0.01433147	0.08046012	0.08005037	-0.07309175	0.02192313
21.2	0.01548438	-0.08010524	0.1033202	0.04730083	0.01155652	0.08572625	0.09011185	-0.07257905	0.02188173
21.4	0.00860685	-0.07896528	0.1032845	0.0438417	0.01650039	0.07968848	0.07953623	-0.07098883	0.01613003
21.6	0.01182215	-0.08001138	0.1094257	0.04629495	0.01881991	0.08649958	0.08301337	-0.07352471	0.0179222
21.8	0.01531572	-0.07790621	0.1000406	0.04274459	0.01721236	0.07925693	0.08470287	-0.07117663	0.01804528
22	0.01432171	-0.07507597	0.1068403	0.04460122	0.01426408	0.09009385	0.08192542	-0.07495229	0.01762992
22.2	0.01558822	-0.07645142	0.1012009	0.04456981	0.01300411	0.081918	0.08462531	-0.07653121	0.02034019
22.4	0.01464831	-0.07964274	0.09716941	0.0414276	0.01545453	0.0869255	0.07805313	-0.07040637	0.01916522
22.6	0.0107165	-0.07088651	0.101834	0.04437078	0.01261891	0.08178425	0.08880728	-0.07381505	0.01223288
22.8	0.01075422	-0.07667533	0.1061656	0.04142964	0.01513308	0.08022658	0.08598837	-0.06919037	0.02030564
23	0.01555933	-0.07543068	0.1019435	0.04711501	0.00880124	0.07944475	0.08391063	-0.07102071	0.02015999
23.2	0.00943119	-0.07257995	0.09728792	0.04681197	0.00975994	0.08146003	0.08605869	-0.0764338	0.0184814
23.4	0.01331821	-0.07674467	0.1042214	0.04657337	0.01165062	0.08233659	0.0866845	-0.07249365	0.01889478
23.6	0.01384096	-0.07971615	0.1005164	0.04317349	0.01565889	0.07766272	0.08387952	-0.07295595	0.02621326
23.8	0.01338727	-0.07044829	0.1082186	0.04143236	0.02093117	0.08188419	0.08395735	-0.07182321	0.02095606
24	0.01509727	-0.07391385	0.1046294	0.04558844	0.01276377	0.08353131	0.08141045	-0.07462135	0.01287435
24.2	0.01186916	-0.08114956	0.1012644	0.04629288	0.012329	0.07862867	0.07890918	-0.07456984	0.01945837
24.4	0.00879169	-0.07781151	0.104096	0.04589521	0.01174761	0.07798715	0.08667939	-0.07513288	0.01364939
24.6	0.01386748	-0.07549365	0.1015857	0.04025202	0.01161585	0.07981253	0.07847551	-0.07203167	0.01770972
24.8	0.01129458	-0.07888506	0.09522425	0.04257859	0.01717048	0.08148165	0.08174553	-0.07114061	0.01773983
25	0.01493987	-0.08372776	0.1026144	0.0422994	0.02292115	0.08390029	0.08321455	-0.06810186	0.0151662
25.2	0.01523759	-0.07956645	0.1030841	0.04832594	0.01006482	0.08134075	0.08670787	-0.07274334	0.01559627
25.4	0.01543375	-0.07587659	0.1039852	0.04756652	0.01445882	0.08015729	0.08428622	-0.0718361	0.01770909
25.6	0.01042299	-0.07464519	0.1043297	0.04881128	0.00864429	0.08327335	0.07962875	-0.07714794	0.01709307
25.8	0.00886014	-0.07391971	0.09931705	0.04184078	0.01710206	0.08500542	0.08022788	-0.07126375	0.01787148
26	0.01176091	-0.07888034	0.1077806	0.04246769	0.01630753	0.07943372	0.08504729	-0.07244147	0.01961641
26.2	0.01536101	-0.07278709	0.1033923	0.04704932	0.01768501	0.08257651	0.08570715	-0.0755016	0.0196245
26.4	0.0109664	-0.07604498	0.09621403	0.04619257	0.0154403	0.09000753	0.08082544	-0.07975534	0.01487602
26.6	0.01041145	-0.0773622	0.09530482	0.04572426	0.00676428	0.07987163	0.08163423	-0.07325287	0.01359283
26.8	0.01508987	-0.07887116	0.09913166	0.04431178	0.0163863	0.08535862	0.08525603	-0.07450401	0.02055253
27	0.01569254	-0.07799567	0.1024245	0.03969953	0.01794508	0.08086271	0.0849593	-0.07453358	0.01746026
27.2	0.01617969	-0.07856901	0.100044	0.04284823	0.01585459	0.07743388	0.08514808	-0.07061476	0.01650234
27.4	0.01179749	-0.0760098	0.1006034	0.0408916	0.01856259	0.07983043	0.08008367	-0.07585459	0.01632975
27.6	0.01433302	-0.07709908	0.09833249	0.04278254	0.01246664	0.07996374	0.08611143	-0.06846106	0.01395685
27.8	0.00810058	-0.07455836	0.09627284	0.04351303	0.0092645	0.08194424	0.08365629	-0.07341474	0.01493112
28	0.01173912	-0.0771508	0.09643825	0.04568897	0.01094415	0.0839141	0.08417005	-0.07381318	0.02037055
28.2	0.01275057	-0.07884388	0.1035339	0.04673837	0.01735602	0.08490649	0.08215412	-0.07295202	0.01570965
28.4	0.01285131	-0.08459589	0.09969362	0.04816402	0.01858497	0.07961747	0.08500053	-0.07396437	0.01847733
28.6	0.01275562	-0.07551893	0.1030165	0.04304853	0.0119891	0.07798745	0.08083857	-0.0664205	0.01815352
28.8	0.01282253	-0.07342853	0.09969478	0.04721567	0.01192041	0.08503813	0.08097637	-0.07649357	0.01858386
29	0.01073773	-0.07710659	0.09755499	0.04621811	0.01239404	0.08483711	0.08226714	-0.07182855	0.01409217
29.2	0.01492896	-0.07651983	0.1039603	0.03849408	0.00731909	0.08472146	0.07989263	-0.07067591	0.0153849
29.4	0.01594652	-0.07668144	0.1026275	0.04216282	0.02052594	0.08437442	0.0834612	-0.07032801	0.02024584
29.6	0.01454645	-0.07692733	0.1066977	0.04230854	0.01106756	0.08501665	0.07514839	-0.07625353	0.0102925
29.8	0.01089166	-0.07883991	0.1016683	0.04710374	0.01261941	0.08308657	0.08547769	-0.07788083	0.01736919
30	0.01329037	-0.07998143	0.1013995	0.04279748	0.01074937	0.08181865	0.08188106	-0.07226386	0.02162662
30.2	0.0128111	-0.07851232	0.09766195	0.0433894	0.01487764	0.08272257	0.08176636	-0.07356332	0.01853053
30.4	0.01396576	-0.07878725	0.09545854	0.04015605	0.00954728	0.07814772	0.08559365	-0.07869865	0.01782235
30.6	0.01092586	-0.08129581	0.104003	0.04468962	0.01510355	0.08463908	0.0818674	-0.07358682	0.02098478
30.8	0.0113055	-0.08547803	0.1023845	0.04487418	0.01833284	0.08472446	0.07388132	-0.07555781	0.0167485
31	0.01449467	-0.07593899	0.1031837	0.04156453	0.00872848	0.08253872	0.08446783	-0.07264327	0.01271955
31.2	0.00684399	-0.07484562	0.09957707	0.04773375	0.0107183	0.08155087	0.08105935	-0.07189432	0.01803893
31.4	0.00945591	-0.07994158	0.1028224	0.0400568	0.01442137	0.08056565	0.08077425	-0.07377407	0.01848268
31.6	0.01534924	-0.07784497	0.1002234	0.03581407	0.01503237	0.08888843	0.0834982	-0.06833591	0.01150991
31.8	0.01366652	-0.08028873	0.09757685	0.04091377	0.01424268	0.07969543	0.08135866	-0.07097858	0.01902508
32	0.01622244	-0.07645263	0.1028131	0.04392879	0.01162479	0.08851171	0.08278718	-0.07134895	0.01527799
32.2	0.009645	-0.07880188	0.09499944	0.04555957	0.01351919	0.08001781	0.07917211	-0.07199222	0.01283903
32.4	0.01055487	-0.07552974	0.09731625	0.04379074	0.01328496	0.07774186	0.08668562	-0.07005154	0.0194054
32.6	0.01257132	-0.08235411	0.1028802	0.04809062	0.01441833	0.08057606	0.07801975	-0.07270415	0.02089875
32.8	0.02024131	-0.08010844	0.09181915	0.04246692	0.01385445	0.0860755	0.08466553	-0.07472187	0.01282613
33	0.01018381	-0.0797397	0.09927554	0.04310332	0.0077071	0.08286611	0.08281089	-0.07316914	0.01505622
33.2	0.01874794	-0.0766955	0.09763002	0.04683647	0.01711969	0.08257561	0.08210591	-0.07238121	0.01906819
33.4	0.0055972	-0.08114556	0.09586459	0.03859991	0.01382746	0.08428154	0.08565483	-0.07226592	0.0149376
33.6	0.00957566	-0.07969268	0.09838901	0.038786	0.01241376	0.08524941	0.08315324	-0.0751314	0.01878711
33.8	0.00970778	-0.08592073	0.1004843	0.04237122	0.01261086	0.08003333	0.07958542	-0.06715295	0.02025449
34	0.01452558	-0.07829573	0.09844292	0.04269963	0.0152983	0.09051074	0.07924522	-0.08171381	0.01437683
34.2	0.01099667	-0.08337439	0.09427997	0.04235438	0.01010561	0.07984915	0.08026378	-0.07272425	0.01034354
34.4	0.01404537	-0.07841335	0.09047272	0.0427676	0.00717192	0.08123237	0.08487058	-0.07216717	0.02232931
34.6	0.00650006	-0.07844752	0.09283205	0.0460638	0.01610054	0.0847012	0.08086913	-0.0784941	0.01317604
34.8	0.009621861	-0.0811029	0.09740587	0.03773216	0.00925947	0.07941809	0.08121297	-0.07761279	0.01183226
35	0.01348311	-0.07786017	0.1003195	0.03846802	0.01572519	0.08144555	0.07646491	-0.07392477	0.01710828
35.2	0.01408262	-0.08041974	0.09283646	0.04648637	0.01191068	0.08629441	0.08008822	-0.07301746	0.01293876
35.4	0.01344607	-0.0784771	0.09571895	0.0380558	0.00487445	0.07883513	0.07598291	-0.06753456	0.01407872
35.6	0.01331187	-0.08089828	0.09708107	0.04499346	0.0060901	0.07785348	0.0842955	-0.07040197	0.02302584
35.8	0.0101365	-0.08652447	0.09282016	0.04067416	0.01704465	0.07836715	0.08007685	-0.07106791	0.01799062
36	0.01408343	-0.07987355	0.09733869	0.03837677	0.01219582	0.07863281	0.08099991	-0.07229317	0.01385593
36.2	0.01016887	-0.07766214	0.09749703	0.04119736	0.01408369	0.07925432	0.0787064	-0.07258512	0.01594447
36.4	0.01607966	-0.0840571	0.09820497	0.0406304	0.01167794	0.07958249	0.07865698	-0.07333261	0.02142538
36.6	0.00889742	-0.0848227	0.09308173	0.04560973	0.01682702	0.08523709	0.07853548	-0.07883922	0.01416735
36.8	0.01130984	-0.08134225	0.09735625	0.04202792	0.00785487	0.08245329	0.08174021	-0.06949195	0.01331262
37	0.01226212	-0.08307902	0.09392558	0.04275021	0.01134886	0.08182433	0.07779285	-0.07100025	0.02037161
37.2	0.00942569	-0.08318484	0.09860952	0.03812088	0.0232166	0.08453036	0.07940165	-0.07147835	0.01633332
37.4	0.01646763	-0.07428225	0.09858931	0.03918912	0.01934086	0.079406	0.08120723	-0.07421763	0.0100921
37.6	0.0112571	-0.07905372	0.1025673	0.04283308	0.01332448	0.07941928	0.07829134	-0.07462586	0.01435176
37.8	0.01004527	-0.08322672	0.09634561	0.04078445	0.0115541	0.08071311	0.08138862	-0.07259493	0.0128668
38	0.0121115	-0.08427658	0.08879211	0.03818085	0.01253057	0.07902385	0.07802011	-0.079308	0.01584201
38.2	0.00849473	-0.08340238	0.09549063	0.04436641	0.01988462	0.0802675	0.08407102	-0.07016847	0.02196299
38.4	0.01382649	-0.08165379	0.09210029	0.0387818	0.01653465	0.07799759	0.08010638	-0.07443415	0.01934603
38.6	0.01395891	-0.08428995	0.09997313	0.03643134	0.01513892	0.07998684	0.07650685	-0.07601431	0.01321756
38.8	0.01551959	-0.08382099	0.0968988	0.03755119	0.0107294	0.07876774	0.08086545	-0.07449778	0.01196396
39	0.01337032	-0.07861338	0.09482834	0.04935676	0.00972573	0.07731105	0.07983883	-0.07422457	0.01478205
39.2	0.0098829	-0.07945832	0.09490336	0.04784109	0.01100753	0.08154654	0.08234974	-0.07422438	0.01753689
39.4	0.00719272	-0.0799952	0.0984235	0.04077076	0.01029519	0.07787487	0.08067471	-0.0719878	0.01624008
39.6	0.01211114	-0.08672117	0.09546833	0.04706346	0.015399	0.0796045	0.07634142	-0.06939345	0.02003276
39.8	0.01230263	-0.07973038	0.1000262	0.03843911	0.01874382	0.07960214	0.07475661	-0.07108996	0.01260739
40	0.01538447	-0.08119068	0.09290002	0.03686302	0.00926069	0.07794632	0.07769569	-0.07346538	0.01264041
40.2	0.01085566	-0.07717939	0.09712306	0.03998941	0.00969342	0.08089566	0.0812986	-0.07159699	0.01757807
40.4	0.01035403	-0.07839457	0.09138018	0.04629847	0.00859931	0.08150902	0.0750583	-0.07457577	0.01415814
40.6	0.00950782	-0.07798899	0.09577978	0.03741283	0.01176458	0.08463473	0.0790994	-0.0703371	0.01611465
40.8	0.01164652	-0.07905117	0.09843015	0.03448819	0.01807914	0.0826578	0.08008259	-0.07257279	0.01935542
41	0.00616136	-0.08410993	0.09802396	0.03867467	0.01242838	0.0751828	0.07491044	-0.07493644	0.01324728
41.2	0.01055917	-0.08189838	0.09506257	0.03544555	0.01260906	0.08514657	0.08001644	-0.07432373	0.01390924
41.4	0.01532228	-0.07968017	0.0935351	0.04322807	0.00197974	0.07879531	0.0808543	-0.07781213	0.01612511
41.6	0.00902225	-0.08534568	0.09629741	0.03838494	0.00960803	0.08347594	0.08265089	-0.07290636	0.01465874
41.8	0.01327375	-0.07552783	0.09133711	0.0437305	0.0125519	0.08022917	0.0786319	-0.07258689	0.01394824
42	0.00559723	-0.08151981	0.09647683	0.03340543	0.01218664	0.07727156	0.08231819	-0.07326408	0.01717455
42.2	0.01676097	-0.08208731	0.09800091	0.04362182	0.0116197	0.08494725	0.08209058	-0.07472773	0.01602523
42.4	0.01149939	-0.08222916	0.09511272	0.03911887	0.00904793	0.0820939	0.07934745	-0.07635192	0.01712129
42.6	0.01172517	-0.08235697	0.09702429	0.03746939	0.00641177	0.07902455	0.07500817	-0.07382627	0.01342716
42.8	0.00952854	-0.08555656	0.09425481	0.04484783	0.01443393	0.08068026	0.07128446	-0.06989499	0.02383531
43	0.01013687	-0.0799951	0.09552087	0.03703432	0.01768059	0.07913196	0.07982614	-0.06957291	0.01334673
43.2	0.0083162	-0.08098776	0.09552233	0.03846675	0.01346267	0.07590089	0.08007662	-0.07040443	0.0145801
43.4	0.01299471	-0.07801755	0.09331684	0.04345565	0.01765442	0.08515417	0.08330938	-0.07391879	0.01405445
43.6	0.00574761	-0.080338	0.0939395	0.042197	0.00972113	0.08642606	0.08043532	-0.07612394	0.01287453
43.8	0.00810475	-0.07924049	0.09152618	0.04221294	0.00912473	0.08626797	0.07710145	-0.07254138	0.01242962
44	0.01238962	-0.08511027	0.08822868	0.04222813	0.0069102	0.08434543	0.07694319	-0.07477043	0.01872394
44.2	0.00860599	-0.08708698	0.09075294	0.03865241	0.01437536	0.08179189	0.08127182	-0.07292042	0.01438576
44.4	0.0165851	-0.08576137	0.09603449	0.04080317	0.00818979	0.07470159	0.07715765	-0.07406426	0.00893779
44.6	0.01661849	-0.08337523	0.09168797	0.03957339	0.00581988	0.07909027	0.07833031	-0.07401472	0.01748117
44.8	0.00542885	-0.08197178	0.09668439	0.04222479	0.00792637	0.08088737	0.07808759	-0.0744219	0.01795423
45	0.00785334	-0.08421359	0.09678057	0.03549703	0.01455805	0.0786424	0.08026741	-0.07251102	0.01576203
45.2	0.00423096	-0.0815935	0.09969999	0.03760993	0.01497773	0.07456923	0.07725011	-0.07386875	0.01520659
45.4	0.01498113	-0.08356807	0.09647722	0.03637256	0.0096298	0.08239492	0.0781483	-0.07315015	0.01991877
45.6	0.01410933	-0.08135382	0.09290697	0.042679	0.00457841	0.08647243	0.07920122	-0.07917827	0.01717473
45.8	0.0089262	-0.08133996	0.09741834	0.04021193	0.00709727	0.08198299	0.08573192	-0.07187929	0.01878376
46	0.01177989	-0.08170911	0.09352606	0.04524677	0.01347242	0.08202255	0.076876	-0.07338881	0.02129058
46.2	0.01143142	-0.08099433	0.09316928	0.03397729	0.01129923	0.08047453	0.07812393	-0.06981388	0.01537136
46.4	0.01028033	-0.08243209	0.08910494	0.03855668	0.01546789	0.07788375	0.08369833	-0.07346479	0.01250701
46.6	0.01089007	-0.08822039	0.09295525	0.03722517	0.01361569	0.08251388	0.07532626	-0.07191706	0.01568326
46.8	0.01199796	-0.07967343	0.09587888	0.03694453	0.01416904	0.08031017	0.07999242	-0.07421441	0.0136036
47	0.01109276	-0.08042041	0.08978268	0.03877702	0.008436211	0.0874092	0.07456208	-0.0773192	0.01061348
47.2	0.00436769	-0.08289566	0.08466092	0.04230717	0.00594881	0.07712215	0.0757336	-0.07103647	0.01714272
47.4	0.01104157	-0.08392921	0.09268814	0.03761092	0.01429729	0.08035091	0.08216936	-0.07299292	0.01473746
47.6	0.0121513	-0.08279331	0.09298055	0.033555	0.00855274	0.07711379	0.07120555	-0.07288566	0.01221591
47.8	0.01361692	-0.08315986	0.08626509	0.0424474	0.01028462	0.07437419	0.07365813	-0.07426898	0.01649379
48	0.01172385	-0.0834635	0.09432734	0.04156594	0.00410009	0.08404442	0.0781721	-0.07153602	0.0152006
48.2	0.00892821	-0.08095092	0.09248333	0.03729669	0.00684146	0.07875064	0.07479494	-0.07438046	0.01471491
48.4	0.00210549	-0.08237892	0.08784073	0.0405649	0.01429983	0.07982576	0.0780995	-0.07559224	0.02170769
48.6	0.01049912	-0.09195435	0.08844614	0.03579741	0.0153437	0.07891287	0.07632918	-0.07360855	0.01832005
48.8	0.01075668	-0.08345711	0.09521906	0.0341089	0.00559828	0.08321227	0.0762158	-0.07188887	0.01060527
49	0.0112837	-0.08341601	0.09195966	0.03664366	0.00735959	0.07806022	0.07979158	-0.07417485	0.0133456
49.2	0.00836816	-0.08368986	0.09254429	0.0418232	0.00769273	0.07855279	0.07643701	-0.06886986	0.01984236
49.4	0.00849532	-0.08127051	0.08958782	0.03945082	0.0092558	0.08089783	0.07145434	-0.07698241	0.01222234
49.6	0.00924017	-0.08842397	0.09235281	0.03985546	0.01160677	0.07790587	0.07863443	-0.07368357	0.01013147
49.8	0.01604847	-0.08254173	0.08968723	0.03997124	0.01072033	0.07969804	0.0728429	-0.07111537	0.01485596
50	0.01234758	-0.08627114	0.09324878	0.0448765	0.0026342	0.07774484	0.07381129	-0.07010845	0.01224991
50.2	0.01112904	-0.08022995	0.08927901	0.03941742	0.01083976	0.08247607	0.07427626	-0.07631192	0.01736911
50.4	0.00709671	-0.08532008	0.09095986	0.04146296	0.01522158	0.07771806	0.07610822	-0.0688932	0.01609315
50.6	0.01388244	-0.08882116	0.0958089	0.03919857	0.01198001	0.07621041	0.07670612	-0.076466	0.0160053
50.8	0.01134413	-0.08428777	0.08838995	0.03881628	0.00803426	0.08023409	0.0762257	-0.07476492	0.01135636
51	0.00988043	-0.08656255	0.09474266	0.04301248	-0.0015256	0.07886233	0.07458239	-0.06889568	0.01335412
51.2	0.00805253	-0.08677406	0.09207223	0.04142184	0.00307672	0.07886561	0.07849613	-0.07661122	0.01796548
51.4	0.00807135	-0.08534121	0.0930686	0.03676195	0.0090604	0.08127077	0.0762204	-0.07206935	0.01511144
51.6	0.00641447	-0.08707327	0.09246189	0.03485392	0.01671062	0.07635841	0.07575901	-0.07843097	0.01923235
51.8	0.01234511	-0.0867834	0.09391272	0.03194732	0.01187772	0.08154593	0.07832518	-0.07226129	0.01873451
52	0.0092716	-0.081118	0.09393044	0.0387596	0.01347941	0.08277597	0.07926124	-0.07327519	0.01188035
52.2	0.01122652	-0.08526354	0.09731653	0.04031694	0.00252366	0.08390999	0.07398601	-0.07858239	0.0144987
52.4	0.00329768	-0.08182433	0.09651961	0.04190252	0.01215562	0.08066672	0.07602384	-0.07310966	0.01882963
52.6	0.01357227	-0.08745473	0.09179008	0.0377446	0.01285994	0.07904832	0.07751841	-0.06981754	0.01404545
52.8	0.0109848	-0.08151421	0.08724166	0.03103871	0.00848993	0.07453918	0.07293483	-0.07464568	0.01048316
53	0.0135464	-0.08591418	0.09215483	0.03950738	0.00821568	0.07929931	0.07758585	-0.07825182	0.0184643
53.2	0.01223423	-0.08857182	0.09353408	0.03908195	0.00764266	0.08210555	0.07130075	-0.07169021	0.01725381
53.4	0.01039936	-0.08514341	0.09047929	0.04063584	0.00888745	0.08684986	0.07667929	-0.06755814	0.0128595
53.6	0.00899441	-0.08450282	0.08737403	0.03788585	0.01110756	0.0789907	0.08052228	-0.07672576	0.01671615
53.8	0.01044719	-0.08490447	0.08853648	0.03978132	0.0105194	0.08091852	0.07323142	-0.0751334	0.00965395
54	0.01600736	-0.08499009	0.09391364	0.03674444	0.01233665	0.08130419	0.07564802	-0.08149549	0.01094684
54.2	0.01045007	-0.08857629	0.09331304	0.03698	0.00605381	0.07910577	0.07643632	-0.07569665	0.01571677
54.4	0.00660534	-0.08532581	0.09278003	0.04703835	0.00940035	0.07763555	0.07603237	-0.0703793	0.01548648
54.6	0.01334984	-0.0849267	0.08731368	0.04137068	0.00512832	0.07499146	0.07539063	-0.07607963	0.01061849
54.8	0.00876597	-0.08941585	0.09685177	0.03624943	0.01270803	0.07780338	0.0787613	-0.07387802	0.01387656
55	0.00873989	-0.08654622	0.09288486	0.03548816	0.01152882	0.07983471	0.07935874	-0.07812167	0.02073652
55.2	0.00839729	-0.07916943	0.08748774	0.0384819	0.00648388	0.07958374	0.07395333	-0.07674112	0.01118579
55.4	0.01564991	-0.08626314	0.0932024	0.04196064	0.00532732	0.07920791	0.07111976	-0.07977631	0.01674922
55.6	0.01322663	-0.08522235	0.09357706	0.04004817	0.00672467	0.08357719	0.07125364	-0.07626805	0.01515176
55.8	0.00507328	-0.08599213	0.09156282	0.03895331	0.00587227	0.08196393	0.07201209	-0.07144931	0.01608164
56	0.00155407	-0.08319807	0.09166664	0.03617022	0.00661401	0.08052243	0.08014731	-0.07806868	0.01581193
56.2	0.01221362	-0.08464116	0.08765814	0.03864261	0.01123845	0.07531679	0.07777651	-0.08051821	0.01651588
56.4	0.0068807	-0.08625104	0.09095523	0.03765241	0.00638923	0.0814179	0.07397399	-0.07333982	0.01314106
56.6	0.01091056	-0.08444418	0.08791968	0.03631863	0.00892868	0.07953393	0.07715767	-0.07782039	0.01346422
56.8	0.0060075	-0.08542556	0.08982199	0.04042643	0.00934036	0.08110225	0.07453928	-0.07752612	0.01750456
57	0.00713577	-0.08618316	0.08875232	0.03996611	0.0124672	0.07859866	0.07113019	-0.07345768	0.01820146
57.2	0.01171334	-0.08602424	0.08866376	0.03327158	0.00866949	0.08086378	0.07559596	-0.07400302	0.00874081
57.4	0.0103022	-0.08638023	0.09303396	0.03739171	0.00983386	0.07438256	0.07277557	-0.07464737	0.01475029
57.6	0.0146031	-0.08943498	0.08743657	0.03796577	0.0091361	0.08530251	0.07486293	-0.07237652	0.01756728
57.8	0.01097862	-0.08604142	0.09389647	0.03595122	0.00598604	0.08291736	0.07588902	-0.07966655	0.01378365
58	0.012556	-0.08824083	0.09319203	0.03150673	0.00842791	0.07681893	0.07476706	-0.07832467	0.01784446
58.2	0.00317988	-0.08836207	0.08927032	0.03974014	0.01318229	0.07730793	0.08031462	-0.07498231	0.0196884
58.4	0.01394462	-0.08378081	0.09048348	0.03343355	0.00691606	0.07761891	0.06878291	-0.07629166	0.01042489
58.6	0.01075824	-0.08805046	0.08724383	0.03763608	0.00958131	0.08269218	0.07000699	-0.0744965	0.015183
58.8	0.01435219	-0.08555162	0.08912339	0.03678306	0.00321674	0.07713201	0.07215432	-0.07352851	0.01264349
59	0.01062755	-0.08181263	0.09108883	0.03963664	0.00663149	0.07675089	0.07612902	-0.07729775	0.01788453
59.2	0.00572417	-0.08746135	0.09375128	0.03269517	0.01009395	0.07570943	0.07441136	-0.07708378	0.0143378
59.4	0.00978319	-0.09134993	0.08737534	0.03736927	0.01122239	0.07998324	0.07288178	-0.07381381	0.01207973
59.6	0.01229638	-0.09087016	0.08900019	0.03520731	0.0110168	0.08142041	0.07438922	-0.07788882	0.0125878
59.8	0.0126612	-0.08452647	0.08859414	0.03927023	0.00806167	0.08346174	0.07810616	-0.07828949	0.0126014
60	-0.00489355	0.02114721	0.07137749	0.05592556	-0.01506816	0.0905312	0.08735297	0.06551684	0.03380803
60.2	-0.00023206	0.02286121	0.07945394	0.05842359	-0.01705667	0.09407395	0.09297832	0.06313857	0.03952794
60.4	0.00184829	0.02474803	0.07992049	0.05849395	-0.01558102	0.09418169	0.09080676	0.0668125	0.04092008
60.6	-0.00011365	0.02445047	0.08211484	0.06342042	-0.01105901	0.09552662	0.09470265	0.06967787	0.04332784
60.8	0.00741116	0.03181113	0.08792964	0.06508068	-0.00423761	0.1006904	0.098971	0.07071435	0.05571005
61	0.01640139	0.03994115	0.09335905	0.0692994	0.00294361	0.1049727	0.1076204	0.08050175	0.05454785
61.2	0.01708398	0.04006625	0.09550834	0.07916195	0.00184316	0.1104965	0.1070831	0.08788003	0.05624379
61.4	0.02115034	0.04780298	0.0984128	0.08160589	0.00820511	0.115095	0.1109651	0.08974494	0.06378074
61.6	0.02739799	0.05259547	0.1090639	0.08936296	0.01988621	0.1225652	0.1235954	0.08929387	0.06956422
61.8	0.03168778	0.0562553	0.1106361	0.09214679	0.01585418	0.1213159	0.1289952	0.1032618	0.0740519
62	0.03842902	0.06902234	0.1217551	0.1014445	0.03080306	0.1278179	0.1259102	0.1060062	0.08398063
62.2	0.04560616	0.0715647	0.1206688	0.1032847	0.03480404	0.1388546	0.1362219	0.1136228	0.08545449
62.4	0.05404934	0.07573611	0.1282332	0.106417	0.0375752	0.138068	0.1369858	0.1170648	0.08862821
62.6	0.05761883	0.08396181	0.1375829	0.1121125	0.04258864	0.1437535	0.1458321	0.117967	0.09518968
62.8	0.06187707	0.0843419	0.1380765	0.1129188	0.04650965	0.1496331	0.1575584	0.1232447	0.1030371
63	0.07000277	0.09369378	0.1434374	0.1279982	0.05413474	0.154347	0.1587708	0.1320067	0.1069028
63.2	0.07046603	0.09777693	0.1515028	0.1279321	0.05710125	0.1555786	0.1581443	0.1372363	0.1120264
63.4	0.0779266	0.10424	0.152266	0.1326185	0.06663382	0.1644055	0.1585464	0.1453778	0.1200577
63.6	0.08165495	0.1102553	0.1665025	0.1408738	0.0704162	0.1739444	0.1741008	0.1536299	0.1267492
63.8	0.0905533	0.1140435	0.1672683	0.1465303	0.07615678	0.1798857	0.1725883	0.1487733	0.1289519
64	0.09606949	0.1243877	0.1750205	0.1487615	0.08610418	0.1872836	0.1859384	0.1642645	0.1351281
64.2	0.1037452	0.1256012	0.1771717	0.1617627	0.08700567	0.1905421	0.1971045	0.1635397	0.1400978
64.4	0.1024845	0.1343723	0.1859219	0.1631413	0.09309211	0.1942669	0.1968085	0.1727598	0.14931
64.6	0.114162	0.1399979	0.1932534	0.1707488	0.1075388	0.1968593	0.1988956	0.1783659	0.1457979
64.8	0.113978	0.1428817	0.1972885	0.1689244	0.1097969	0.1991522	0.2035239	0.1795889	0.158926
65	0.1164437	0.1526089	0.2011864	0.1758975	0.1093867	0.2101794	0.2105289	0.1853667	0.1675714
65.2	0.1239903	0.1539037	0.2050376	0.1855257	0.1145758	0.2146369	0.2102463	0.1946437	0.1668673
65.4	0.1357333	0.1640203	0.2114908	0.1930764	0.1227265	0.2208258	0.2146553	0.2053693	0.1724554
65.6	0.1419756	0.1626145	0.2152901	0.1957025	0.1249584	0.2253526	0.2261053	0.2042454	0.181422
65.8	0.1435953	0.1736735	0.2194477	0.1999153	0.1354572	0.2250024	0.2331161	0.2041348	0.1858582
66	0.1460784	0.1771083	0.2342539	0.1995925	0.1391319	0.2346592	0.2290318	0.2109884	0.1860215
66.2	0.1502122	0.1804355	0.2313119	0.2106043	0.1482592	0.2391525	0.241693	0.223472	0.1969002
66.4	0.1580418	0.1921503	0.2381824	0.2118203	0.1486592	0.2426032	0.2482354	0.2265697	0.1961634
66.6	0.1645839	0.1898969	0.2376897	0.2176893	0.1508331	0.2461046	0.2515903	0.2357626	0.2022479
66.8	0.1668968	0.2045972	0.2444482	0.2255031	0.1607653	0.2577465	0.2515256	0.2291363	0.2071582
67	0.1683535	0.1986482	0.2469413	0.2300338	0.1626173	0.2615435	0.259261	0.2378182	0.2170584
67.2	0.173011	0.2018744	0.2569282	0.2348183	0.1705065	0.260781	0.2633691	0.2482048	0.218919
67.4	0.1818017	0.2076527	0.2592021	0.2358988	0.1747459	0.266999	0.271173	0.2473712	0.2246614
67.6	0.1914464	0.219746	0.2647634	0.2410575	0.1749664	0.2749286	0.2753865	0.2600519	0.2254653
67.8	0.1903767	0.2224924	0.2722987	0.2472435	0.183939	0.2779088	0.2767262	0.2579381	0.2378813
68	0.2034226	0.233844	0.278566	0.2546976	0.1850998	0.2829239	0.2831879	0.2658945	0.2354775
68.2	0.2000404	0.2353703	0.2810418	0.2616462	0.1982316	0.2895909	0.2859789	0.2668676	0.245218
68.4	0.2057515	0.2404565	0.2876782	0.265256	0.1982124	0.292345	0.2951257	0.2755154	0.2526135
68.6	0.214227	0.2475369	0.2924631	0.266899	0.2106343	0.294751	0.2981008	0.287918	0.256929
68.8	0.218399	0.2466713	0.2966235	0.2727015	0.2072953	0.2996805	0.2985135	0.2868466	0.2572562
69	0.2234817	0.2568913	0.2999958	0.2738303	0.2131558	0.3112575	0.3126144	0.2893629	0.26708
69.2	0.2323161	0.2630619	0.3015694	0.2832085	0.2215353	0.3152904	0.3190745	0.2951676	0.2729231
69.4	0.2332419	0.2596387	0.311675	0.2844339	0.22568	0.3163734	0.3185867	0.302145	0.2742183
69.6	0.2362067	0.2689509	0.3120312	0.2929811	0.2255224	0.3265374	0.3222784	0.3093384	0.281078
69.8	0.2430226	0.2785358	0.3176834	0.2960529	0.2368712	0.323292	0.3244823	0.3076695	0.2787706
70	0.2511875	0.2820165	0.3256643	0.3018723	0.2437962	0.3326313	0.3330503	0.3115957	0.2874043
70.2	0.2534124	0.2821462	0.3319495	0.3045474	0.2477344	0.3376038	0.3379204	0.3180144	0.2979607
70.4	0.2538893	0.2892659	0.3363484	0.3085254	0.2433434	0.3473347	0.3442608	0.321482	0.2946629
70.6	0.2562645	0.2934872	0.3411453	0.3091611	0.2490892	0.3462243	0.3492201	0.3342403	0.302887
70.8	0.2623273	0.299614	0.3495898	0.3173317	0.2575279	0.3482425	0.3546756	0.334125	0.3045233
71	0.2705573	0.2982986	0.3453878	0.324968	0.2547194	0.3524223	0.3622394	0.3321745	0.316743
71.2	0.2754304	0.3098927	0.3524945	0.3284193	0.2668982	0.362333	0.3603186	0.3444023	0.3175838
71.4	0.279324	0.3159494	0.3583144	0.3336929	0.2685323	0.3639085	0.3599843	0.3417151	0.3266713
71.6	0.2821677	0.3148674	0.3621986	0.3371425	0.2750092	0.3764067	0.3732158	0.3476601	0.327021
71.8	0.2873545	0.3245397	0.3680101	0.3445417	0.2756118	0.3739275	0.3714645	0.3614655	0.3259742
72	0.2932742	0.3294039	0.3736827	0.3491167	0.2848832	0.3761034	0.3778718	0.363122	0.336328
72.2	0.2963885	0.3349459	0.3743376	0.3518182	0.2879272	0.378556	0.386826	0.3640211	0.3357825
72.4	0.3011899	0.3340213	0.3768497	0.352565	0.2918376	0.3807299	0.3875843	0.3649989	0.3473646
72.6	0.3066343	0.3344841	0.3895349	0.3552739	0.2990261	0.3919629	0.3915561	0.3698303	0.3509888
72.8	0.3074819	0.3445523	0.3883481	0.3623186	0.3045563	0.3935022	0.3938508	0.376149	0.3555658
73	0.3113445	0.3502346	0.3964512	0.3667263	0.3019948	0.3996122	0.4065578	0.3879797	0.3546597
73.2	0.3199949	0.3511173	0.3967177	0.3721523	0.3079996	0.4026216	0.399951	0.3917082	0.3610745
73.4	0.3266932	0.3580998	0.4023954	0.3766411	0.3144271	0.4110193	0.4082719	0.3909166	0.3644968
73.6	0.3317064	0.3624035	0.4091784	0.3774642	0.3192736	0.4077916	0.4087304	0.394959	0.3707392
73.8	0.3271818	0.3632923	0.4125156	0.3865376	0.3287791	0.4167374	0.4179503	0.3969736	0.3767015
74	0.3400685	0.3622086	0.4180573	0.3833454	0.3278159	0.4198181	0.4195138	0.4111449	0.3792375
74.2	0.3383951	0.3719465	0.4186515	0.3955981	0.3315164	0.4206933	0.4219801	0.4090156	0.3830507
74.4	0.3474474	0.3812287	0.4241097	0.3989597	0.3331359	0.4245255	0.4331594	0.4165042	0.3851645
74.6	0.3517506	0.3822486	0.4246658	0.3980111	0.3432268	0.434878	0.4311505	0.4138989	0.3929787
74.8	0.3520861	0.3927902	0.4310797	0.4049451	0.3448215	0.4363449	0.4402893	0.4202187	0.3926673
75	0.3551898	0.3886908	0.4372219	0.4116781	0.3500061	0.4423074	0.4389499	0.4213146	0.4004366
75.2	0.3611971	0.3924409	0.4340629	0.4157765	0.3512663	0.4443197	0.4455509	0.4289737	0.4050226
75.4	0.3642465	0.401645	0.4429821	0.4177106	0.3594765	0.4500313	0.4479422	0.4344673	0.4046556
75.6	0.3672875	0.4020387	0.4464421	0.4207926	0.3617743	0.4567467	0.4496846	0.4414196	0.4086318
75.8	0.3696117	0.4078748	0.4440447	0.4238814	0.3609537	0.4591781	0.4567715	0.4395945	0.4162698
76	0.3734856	0.4175563	0.4589666	0.4301632	0.3645201	0.462544	0.4578937	0.4413703	0.4230057
76.2	0.3806692	0.4108942	0.4589062	0.4347829	0.3729276	0.4655332	0.4655688	0.4542417	0.4224482
76.4	0.385931	0.4216173	0.4629844	0.4343242	0.3713042	0.4650842	0.4669832	0.4566561	0.4249465
76.6	0.3931969	0.4232444	0.4623677	0.4417442	0.3773859	0.4793111	0.4716944	0.4584259	0.4279812
76.8	0.3886886	0.4283985	0.4748738	0.4421173	0.3820427	0.4789908	0.4752571	0.4613875	0.4368668
77	0.3966862	0.4288425	0.4768258	0.4510813	0.3878252	0.4778402	0.4784549	0.4633507	0.4371938
77.2	0.3968824	0.4339472	0.4754745	0.45598	0.3927343	0.4837993	0.4798459	0.4726705	0.4459169
77.4	0.4054486	0.4405409	0.4773385	0.4588963	0.3967067	0.4880748	0.4862163	0.4734674	0.448395
77.6	0.4027138	0.4421036	0.4880314	0.4604765	0.3978954	0.4947934	0.4913965	0.4788129	0.4536332
77.8	0.4117823	0.4446665	0.4925334	0.4622991	0.3999038	0.5011179	0.4947259	0.4818994	0.4558884
78	0.4199155	0.4491108	0.4877831	0.4636583	0.4070195	0.4994034	0.499266	0.4880464	0.4575176
78.2	0.4203806	0.4572058	0.4955132	0.4665386	0.4056651	0.5075934	0.4998865	0.489102	0.4610483
78.4	0.4225483	0.4584998	0.4995071	0.4695188	0.4147268	0.5057468	0.5064322	0.4908119	0.4629233
78.6	0.4267214	0.4643645	0.5020634	0.4757612	0.4219321	0.511224	0.5054977	0.4935147	0.4684358
78.8	0.4311945	0.463498	0.5112565	0.4785332	0.4218349	0.5140496	0.5135197	0.5005016	0.4694668
79	0.4310595	0.4648289	0.5093912	0.4811572	0.4228166	0.5131136	0.5175393	0.505542	0.4729994
79.2	0.4409262	0.4742414	0.5180364	0.4931628	0.4237459	0.518625	0.5222901	0.5125594	0.4773004
79.4	0.4372821	0.4702915	0.5150899	0.4903501	0.4308101	0.5263948	0.5240923	0.5099706	0.4828408
79.6	0.4425818	0.4784381	0.5177928	0.496636	0.4341455	0.5224688	0.5292895	0.5170404	0.4900557
79.8	0.444809	0.4831048	0.5241939	0.4925648	0.4415035	0.5280402	0.5318338	0.5171011	0.4922612
80	0.4476699	0.484591	0.5287408	0.4989242	0.4464817	0.5353483	0.5346902	0.5231896	0.4929688
80.2	0.4549781	0.4929231	0.5330268	0.5062217	0.4419131	0.5378823	0.5369662	0.5273291	0.4964589
80.4	0.4582467	0.4970275	0.5366243	0.5101624	0.4468443	0.5454692	0.5414326	0.5311166	0.4971297
80.6	0.4592623	0.4951064	0.5399228	0.5125837	0.454749	0.5444321	0.5424416	0.5312514	0.5064201
80.8	0.4672634	0.5044357	0.5414719	0.5149261	0.4532834	0.5472612	0.5426449	0.541017	0.5062786
81	0.4676376	0.5046181	0.5485477	0.5172163	0.4599935	0.5473873	0.547785	0.5367172	0.5087101
81.2	0.4703533	0.5053998	0.5512025	0.522801	0.4646191	0.5491705	0.5570504	0.5371227	0.5150213
81.4	0.4739963	0.5101163	0.5539315	0.5296663	0.4636974	0.556147	0.560682	0.5487548	0.512095
81.6	0.4772847	0.5174631	0.5543686	0.5319913	0.4663808	0.5606043	0.5628429	0.5463508	0.5199939
81.8	0.4809068	0.5191954	0.5567823	0.536412	0.4736835	0.566297	0.5695457	0.5522767	0.523509
82	0.485876	0.5256386	0.5640442	0.5377657	0.4726354	0.5673873	0.5626987	0.5566943	0.5251851
82.2	0.4880529	0.5271867	0.5636892	0.5363153	0.4825849	0.5652828	0.5761831	0.5582601	0.5301237
82.4	0.4834835	0.5231707	0.5650353	0.5401105	0.4799264	0.57313	0.5741362	0.5663967	0.5369405
82.6	0.4926632	0.5320823	0.5690368	0.5431638	0.4866749	0.5756246	0.5853556	0.5668201	0.5361306
82.8	0.5029973	0.5342946	0.5697109	0.5482801	0.4893327	0.583267	0.5774965	0.5714468	0.5442166
83	0.5040087	0.5392389	0.5707993	0.5510466	0.4964894	0.5814025	0.5803343	0.5692426	0.5432805
83.2	0.5057787	0.5388026	0.5841549	0.5533702	0.4945328	0.5888756	0.5833581	0.5726144	0.5406693
83.4	0.5035784	0.5386004	0.5831772	0.558057	0.4958849	0.5869188	0.5912205	0.5818411	0.5520765
83.6	0.5105998	0.5437201	0.5855922	0.5591565	0.498815	0.595565	0.5932804	0.5777751	0.5544187
83.8	0.5140952	0.5502651	0.5868198	0.5630115	0.5015705	0.5925221	0.6014683	0.5821627	0.5547774
84	0.5198193	0.5549887	0.5921066	0.5621763	0.5038538	0.5959008	0.6007628	0.5806693	0.5612576
84.2	0.5199411	0.553594	0.597876	0.5650465	0.5054597	0.6006856	0.5965296	0.5912273	0.5608928
84.4	0.5176016	0.5633723	0.5984629	0.5707599	0.5125483	0.605303	0.600134	0.5893907	0.5621547
84.6	0.5256866	0.5682907	0.6023868	0.5690424	0.5156118	0.6033031	0.6042779	0.600192	0.5663652
84.8	0.5251648	0.5673213	0.6041912	0.5781632	0.5205209	0.6063841	0.6091192	0.5964072	0.5701451
85	0.5352848	0.5675602	0.6106139	0.5827575	0.5289469	0.6136728	0.6115962	0.596498	0.5751244
85.2	0.5360652	0.5709566	0.6129367	0.5854521	0.5276526	0.6135514	0.6155198	0.6010897	0.5739195
85.4	0.5381816	0.5736149	0.6164287	0.5892469	0.5307162	0.6201593	0.6231847	0.6114402	0.5775163
85.6	0.5381584	0.5794261	0.6131548	0.5858446	0.5292612	0.6196507	0.6207055	0.6112384	0.5815556
85.8	0.543723	0.5836621	0.6189111	0.5881727	0.5314987	0.6238193	0.6284334	0.6147981	0.5874414
86	0.5454804	0.5875509	0.6285728	0.5941088	0.5386174	0.6322478	0.6326329	0.6185168	0.5904006
86.2	0.5536291	0.5939692	0.6249647	0.5940164	0.5428203	0.6293686	0.6256059	0.6164711	0.5923446
86.4	0.5484859	0.586821	0.6255447	0.6027416	0.5416133	0.629682	0.6321483	0.6177688	0.5905282
86.6	0.5538164	0.5926043	0.6286697	0.6018671	0.5446737	0.6389302	0.6384665	0.6277683	0.5932818
86.8	0.5521187	0.5885987	0.6358838	0.6054092	0.5449828	0.6341976	0.6442424	0.6317609	0.5996068
87	0.5579124	0.5947689	0.6338261	0.6076304	0.5480876	0.6403906	0.6412906	0.6294547	0.5980291
87.2	0.5698884	0.601289	0.6399167	0.6122246	0.5531388	0.6429396	0.6539002	0.6293302	0.6037669
87.4	0.5706392	0.6048166	0.6444926	0.6138356	0.5552095	0.6493675	0.6460962	0.6368912	0.604703
87.6	0.5682849	0.6090851	0.6508589	0.616279	0.5598414	0.6523223	0.6432442	0.6319503	0.6091425
87.8	0.5680127	0.6074726	0.6466558	0.6185052	0.5626006	0.6501368	0.6490265	0.6394548	0.6127926
88	0.5713748	0.6150768	0.6467828	0.6206016	0.5670165	0.6514019	0.6539581	0.6449128	0.61352
88.2	0.5773493	0.6118504	0.6427394	0.6252432	0.5625442	0.6572384	0.6610463	0.6476657	0.6172949
88.4	0.5770741	0.6175769	0.6483609	0.6228172	0.5698733	0.6598658	0.6593041	0.6508867	0.6196444
88.6	0.5846579	0.6212406	0.6533296	0.6260508	0.571337	0.6618844	0.6634681	0.6554357	0.6202148
88.8	0.5826936	0.6225469	0.6536985	0.6320149	0.5773019	0.6610224	0.6630038	0.6549243	0.6213
89	0.5893455	0.6257582	0.6613345	0.6348114	0.5792596	0.6649327	0.6655729	0.6584547	0.6222819
89.2	0.5893984	0.6248632	0.6625292	0.6338099	0.5798232	0.6738889	0.666098	0.6587467	0.6315215
89.4	0.5947273	0.6333717	0.6637834	0.6380777	0.5805261	0.6754161	0.6752846	0.6678839	0.6312448
89.6	0.5939092	0.633364	0.6706166	0.6389927	0.5823356	0.6759404	0.6727742	0.6613517	0.6357883
89.8	0.5952468	0.6369744	0.6687399	0.6389492	0.5876242	0.6759878	0.6811463	0.6678584	0.641427
90	0.5969906	0.6343746	0.6719397	0.6475961	0.5876077	0.6845252	0.6773073	0.6655687	0.6359522
90.2	0.6078416	0.6404721	0.6770849	0.6446366	0.5958821	0.6801943	0.6807255	0.6710485	0.6404039
90.4	0.6048414	0.642423	0.6798823	0.6472063	0.597377	0.6835504	0.68274	0.6789429	0.6436629
90.6	0.6106353	0.6474547	0.6792809	0.6506746	0.5916188	0.6862544	0.6863205	0.6778401	0.654781
90.8	0.6118068	0.6504805	0.6841996	0.6542923	0.5982589	0.6879956	0.6891565	0.6817871	0.648252
91	0.6155177	0.6485272	0.6893228	0.6569799	0.5989742	0.6913314	0.6922747	0.6840336	0.6559321
91.2	0.6145994	0.6489467	0.6855503	0.6595274	0.6012135	0.692581	0.6938027	0.6858414	0.6527899
91.4	0.6171288	0.6510752	0.6869673	0.6612364	0.6070553	0.6984586	0.7012584	0.6799703	0.6554823
91.6	0.6190199	0.6608695	0.6984566	0.6637327	0.6062807	0.6947401	0.7043651	0.6931727	0.662695
91.8	0.6182802	0.6583818	0.6927379	0.6685827	0.6166955	0.6937131	0.7085347	0.6965529	0.6617664
92	0.6268716	0.6600241	0.6921496	0.6749409	0.6154679	0.7018429	0.7058657	0.6922696	0.6627228
92.2	0.6242009	0.6677553	0.6994836	0.6736304	0.6172174	0.7053142	0.7096684	0.6948397	0.6665797
92.4	0.6277253	0.6711564	0.700078	0.6713159	0.6185121	0.7090417	0.7104227	0.6935301	0.6655653
92.6	0.6298822	0.6697293	0.6959203	0.6764113	0.6193022	0.7129778	0.7030723	0.6980401	0.6723637
92.8	0.633925	0.6731727	0.7091005	0.6806262	0.6237445	0.7114741	0.7173712	0.7043352	0.6733139
93	0.6362851	0.6758943	0.7052299	0.6834513	0.6278096	0.7145122	0.7145707	0.7064502	0.6770732
93.2	0.6374083	0.6738508	0.7148907	0.682053	0.6281061	0.7185491	0.7137569	0.7089629	0.6762729
93.4	0.6360292	0.6824597	0.7161512	0.6839466	0.6288548	0.7140435	0.7199341	0.7104846	0.6831592
93.6	0.6407462	0.6830278	0.7140817	0.6856433	0.6244375	0.7193983	0.7224118	0.7104285	0.683073
93.8	0.6437705	0.6857459	0.7179303	0.6894972	0.6357806	0.7218203	0.7203461	0.7165409	0.6892328
94	0.643024	0.6843348	0.7193122	0.6936308	0.6407287	0.7264481	0.7250025	0.7155343	0.6911123
94.2	0.6445931	0.6809542	0.7225416	0.6913028	0.6337474	0.7297664	0.7279376	0.7154861	0.6893902
94.4	0.6522038	0.6911057	0.7261018	0.7002223	0.6394855	0.7289068	0.7308556	0.723995	0.6939938
94.6	0.6537356	0.6883836	0.7269219	0.6960551	0.64091	0.7262875	0.7299972	0.7251905	0.69308
94.8	0.6583174	0.692941	0.7270342	0.7039982	0.6454404	0.7341057	0.7361801	0.7218339	0.69699
95	0.655355	0.6980901	0.7324545	0.7047876	0.6447181	0.7353857	0.7376079	0.7254939	0.6950825
95.2	0.6517069	0.6938902	0.7384726	0.7030045	0.6483299	0.7290198	0.735001	0.7297966	0.7008884
95.4	0.6596081	0.6990258	0.7331135	0.7045955	0.6473256	0.7430275	0.7428113	0.7296457	0.7069839
95.6	0.6651177	0.7029806	0.7366158	0.7088397	0.6551358	0.7418911	0.7367238	0.7349086	0.7039317
95.8	0.6612614	0.7082385	0.7401934	0.7097495	0.6580821	0.7434674	0.7430582	0.7313967	0.7084887
96	0.6705207	0.7057197	0.7459862	0.7144495	0.6558536	0.7488045	0.7489598	0.7325583	0.7051489
96.2	0.6700013	0.7121365	0.7443869	0.71645	0.6581231	0.7526261	0.74859	0.7388057	0.7155294
96.4	0.6715729	0.7116207	0.7448164	0.7155525	0.6604009	0.7489007	0.7520157	0.7456794	0.7141005
96.6	0.6770257	0.7145702	0.7460774	0.7201576	0.6676458	0.7480523	0.752885	0.7465537	0.7109062
96.8	0.6770238	0.7153087	0.747736	0.7229738	0.6704227	0.7510644	0.7533516	0.7481741	0.7115614
97	0.6818793	0.7197505	0.7543044	0.7195423	0.6672842	0.7556414	0.7564011	0.7499899	0.7154937
97.2	0.6752657	0.716897	0.7460348	0.7238516	0.6745681	0.7574182	0.7573119	0.7488886	0.7186522
97.4	0.6812005	0.7174963	0.7561142	0.7270005	0.6683161	0.7633938	0.7598628	0.7508518	0.7190021
97.6	0.6781027	0.7234088	0.7572582	0.7319601	0.671248	0.7614165	0.7639295	0.7519246	0.7234252
97.8	0.685635	0.7222602	0.755504	0.731824	0.6751661	0.7599837	0.7611108	0.7608294	0.7244031
98	0.6882774	0.7352657	0.7610667	0.7311187	0.6737197	0.7629664	0.7637697	0.7580128	0.7239378
98.2	0.6928681	0.7344363	0.7623403	0.7328217	0.6809192	0.7662136	0.7671326	0.7557855	0.7277452
98.4	0.6921035	0.7293888	0.7660961	0.739979	0.6837881	0.7722817	0.7666132	0.7617087	0.7356395
98.6	0.6861926	0.7301822	0.7582677	0.7343558	0.6803981	0.7704819	0.7692583	0.7632869	0.7333639
98.8	0.6940619	0.7326856	0.7642631	0.7398015	0.6837997	0.7753263	0.7731434	0.7664375	0.738482
99	0.6986672	0.7382528	0.7693687	0.7443302	0.6845774	0.7780111	0.776383	0.7707229	0.7420213
99.2	0.6977505	0.7361314	0.7654393	0.7412762	0.6876826	0.7776904	0.7750219	0.7738122	0.7403389
99.4	0.7018959	0.7407695	0.7702747	0.7496461	0.6882884	0.779799	0.7792157	0.7726527	0.7428189
99.6	0.7006156	0.7429849	0.7778345	0.7498806	0.6924034	0.7848288	0.7803286	0.772395	0.756479
99.8	0.7035183	0.7445517	0.7755925	0.7490677	0.6876256	0.782267	0.7820386	0.7753383	0.7435212
100	0.7085375	0.7485937	0.7856996	0.749971	0.6953446	0.780975	0.7855758	0.7743424	0.7466822
100.2	0.7072091	0.745134	0.7801836	0.7502634	0.697793	0.7932037	0.7892908	0.7801876	0.7455037
100.4	0.7083902	0.7477012	0.7847744	0.7540222	0.6966031	0.7910321	0.788956	0.7792518	0.7492592
100.6	0.7106679	0.7516317	0.7849951	0.7558233	0.70748	0.7924212	0.7937307	0.7789186	0.7474257
100.8	0.7168374	0.7502242	0.7885312	0.7602705	0.7015496	0.7950198	0.7971625	0.7899763	0.7576128
101	0.7228387	0.7559102	0.7872356	0.7577048	0.6987218	0.7914866	0.7891553	0.7857825	0.7553352
101.2	0.719461	0.7547065	0.7830918	0.7621546	0.7006864	0.7938777	0.7963954	0.7850542	0.7565638
101.4	0.7183055	0.7619535	0.791266	0.766008	0.7046679	0.7991179	0.7991444	0.7875204	0.7548372
101.6	0.7209783	0.7569644	0.7944735	0.7650003	0.710395	0.8029445	0.7990916	0.7897291	0.7655048
101.8	0.722472	0.7605593	0.7978525	0.7667149	0.7118876	0.8030379	0.7984286	0.7915667	0.7632496
102	0.7246659	0.7642986	0.791466	0.7670322	0.7099838	0.8029105	0.8038127	0.8047649	0.7676871
102.2	0.7268323	0.7649874	0.7954443	0.769437	0.7116001	0.8040291	0.8013935	0.7980942	0.7647052
102.4	0.7244193	0.7709963	0.7995689	0.7706804	0.7174174	0.805904	0.8054481	0.7966202	0.7713174
102.6	0.7297622	0.7684786	0.7987729	0.7732939	0.712513	0.8049389	0.8111686	0.8019316	0.773177
102.8	0.7295564	0.7710639	0.8064628	0.7766873	0.7188627	0.8135415	0.8102713	0.8053824	0.7692009
103	0.7367718	0.7684708	0.802949	0.778	0.7147192	0.8118727	0.8091986	0.8054019	0.7733346
103.2	0.7368228	0.7729033	0.811775	0.7799264	0.7233552	0.8145295	0.8070498	0.8130818	0.7786263
103.4	0.736932	0.7744379	0.8068129	0.7838205	0.7261292	0.8063712	0.8086251	0.8060519	0.7734255
103.6	0.7366714	0.7725022	0.8106254	0.7819747	0.7282949	0.8162419	0.8150132	0.8069645	0.7753944
103.8	0.73655	0.7805489	0.8082913	0.7843727	0.7330737	0.8188464	0.8164116	0.8094553	0.7766057
104	0.7472679	0.7770365	0.8125349	0.7875178	0.7346176	0.817872	0.8165606	0.813224	0.7754135
104.2	0.7432187	0.7846171	0.813256	0.7887303	0.7302548	0.8222664	0.819568	0.8137386	0.7834527
104.4	0.7419266	0.7869645	0.8148683	0.7893624	0.7335544	0.8233117	0.8195796	0.809686	0.7877442
104.6	0.7443044	0.7866579	0.8188291	0.7880055	0.7371175	0.8215162	0.8255947	0.8199326	0.7859777
104.8	0.7477973	0.7863471	0.8198447	0.7899635	0.7341919	0.827751	0.8228552	0.8218606	0.7888363
105	0.7457591	0.7859365	0.8174555	0.7984456	0.731311	0.8317953	0.8284218	0.8232072	0.7939642
105.2	0.7523655	0.7869992	0.8202599	0.792823	0.7361774	0.8309556	0.8247238	0.8258811	0.7950255
105.4	0.7545201	0.7953368	0.8238754	0.8004326	0.743865	0.8263978	0.8321304	0.8189052	0.7931189
105.6	0.7560736	0.7903344	0.8249149	0.7986808	0.7422603	0.8318639	0.8299199	0.82502	0.7956552
105.8	0.7558407	0.7996813	0.827911	0.7987022	0.7422012	0.8381621	0.8348106	0.8295713	0.7972994
106	0.7621094	0.7933029	0.8341336	0.7971199	0.7444391	0.8313466	0.8274058	0.8285918	0.7961369
106.2	0.7601019	0.7943514	0.8286734	0.8023322	0.7457246	0.8346388	0.8371167	0.832103	0.7983355
106.4	0.7599462	0.8020767	0.8273124	0.8034036	0.7489074	0.8354202	0.8387418	0.828573	0.8038358
106.6	0.7591261	0.7974876	0.8350532	0.8093341	0.7496216	0.8388827	0.8413542	0.8309123	0.8055492
106.8	0.7601684	0.8048349	0.8291808	0.8034464	0.7479007	0.8373529	0.8370199	0.8314829	0.8014956
107	0.7598538	0.8008168	0.836364	0.8145248	0.7512839	0.8462992	0.8386814	0.8361872	0.8076868
107.2	0.7660759	0.8058168	0.8347076	0.8078497	0.757584	0.8417055	0.8448592	0.838411	0.8043219
107.4	0.7620183	0.8062838	0.8401873	0.8120055	0.7563003	0.8469659	0.8482763	0.8373123	0.8085252
107.6	0.7709184	0.8054494	0.8348988	0.8107644	0.7617921	0.8483677	0.8454655	0.8388572	0.8052879
107.8	0.7730364	0.8078162	0.8391408	0.8144492	0.7606823	0.8499212	0.8469561	0.8377464	0.8098711
108	0.7689205	0.8114428	0.8461359	0.8165884	0.7610218	0.8479176	0.8481169	0.8392543	0.8171972
108.2	0.7679673	0.8142754	0.843677	0.8177363	0.7625178	0.8503507	0.8491322	0.849902	0.8169136
108.4	0.7791168	0.8188396	0.849896	0.8245852	0.7646987	0.8473865	0.8534624	0.8517211	0.8172634
108.6	0.7805833	0.816833	0.8458269	0.818787	0.7676575	0.8591492	0.8570536	0.8526968	0.8141255
108.8	0.7733303	0.8209662	0.8466209	0.8176549	0.7633978	0.8583593	0.8586204	0.8518074	0.8191706
109	0.7787837	0.8152244	0.8523557	0.8227459	0.7653351	0.8571682	0.8623533	0.8486375	0.821724
109.2	0.787233	0.822308	0.8524222	0.8232434	0.7690153	0.8538474	0.8560596	0.8570352	0.8205511
109.4	0.7795672	0.824376	0.849162	0.8301728	0.7683815	0.8588293	0.8569424	0.8531826	0.8203701
109.6	0.7806121	0.8277134	0.8522275	0.826187	0.7690882	0.8599771	0.8590697	0.8536086	0.8302146
109.8	0.788769	0.8249876	0.8565197	0.8281269	0.7721785	0.8567296	0.8564536	0.8619561	0.8253531
110	0.7900837	0.824091	0.8547123	0.8263543	0.7729434	0.8636531	0.8621432	0.8567212	0.8242384
110.2	0.7832537	0.828275	0.8576444	0.8352726	0.7728	0.8626897	0.8712752	0.8604045	0.826088
110.4	0.7890072	0.8280265	0.8621784	0.8324139	0.7795155	0.8667633	0.8614625	0.8640744	0.8321537
110.6	0.7934321	0.8313035	0.8589824	0.8310828	0.7798116	0.8700056	0.873798	0.8622112	0.8319777
110.8	0.7888777	0.8286657	0.8588973	0.8320607	0.7809629	0.871461	0.8720399	0.8614745	0.8320417
111	0.7928068	0.8293666	0.8667113	0.8403993	0.7826116	0.8688842	0.8657322	0.8645299	0.8364294
111.2	0.7934347	0.8337815	0.867756	0.8370357	0.7782234	0.8701372	0.8695771	0.8672053	0.8382274
111.4	0.7916553	0.8395879	0.8636825	0.8385502	0.7799392	0.8684373	0.8731636	0.8718526	0.84064
111.6	0.7989384	0.8371326	0.8687153	0.8388521	0.788125	0.8690552	0.8776836	0.8723298	0.8380067
111.8	0.8053947	0.8412929	0.8686742	0.8459173	0.7835772	0.8805115	0.8757703	0.8680118	0.8387972
112	0.8052291	0.8413706	0.8701637	0.8477451	0.786641	0.8757042	0.8719535	0.8689619	0.8401007
112.2	0.8074551	0.8355929	0.8759394	0.8435463	0.7921799	0.8813434	0.8768003	0.8727543	0.8398873
112.4	0.8053706	0.8412369	0.8670214	0.8432454	0.7938365	0.8768857	0.8738201	0.8722761	0.8456239
112.6	0.8051391	0.8402822	0.8727561	0.8509896	0.7988755	0.8809688	0.8773258	0.8782229	0.8386537
112.8	0.8033065	0.8433384	0.8798327	0.8502656	0.7919487	0.8876025	0.878497	0.8765846	0.8425904
113	0.8041588	0.8479218	0.8820372	0.8487124	0.7935668	0.8832497	0.8870931	0.8762757	0.85133
113.2	0.8073539	0.8515839	0.8703353	0.8501664	0.7947767	0.8868597	0.8860273	0.8763223	0.8506017
113.4	0.8059886	0.8563361	0.8822823	0.8540977	0.7959729	0.8855655	0.8890739	0.880072	0.8481183
113.6	0.8143229	0.8493857	0.8834568	0.8539211	0.8050157	0.8838113	0.8893768	0.8834515	0.8527036
113.8	0.8067594	0.8488388	0.8778946	0.8584299	0.8018818	0.8849497	0.8900421	0.8843459	0.8545631
114	0.8108233	0.8518176	0.8794031	0.8524723	0.8018526	0.8918276	0.8895077	0.890119	0.8560595
114.2	0.8139526	0.856715	0.8858116	0.8558608	0.8030013	0.8925351	0.8881534	0.8817433	0.853265
114.4	0.8190544	0.8597562	0.8848757	0.8608483	0.8057119	0.8958331	0.8939551	0.8889604	0.8591939
114.6	0.8154561	0.8558474	0.888064	0.8627447	0.8021416	0.8960277	0.892628	0.8830127	0.8548452
114.8	0.8233019	0.8626701	0.8935111	0.8608296	0.8071474	0.8960031	0.8913187	0.8910183	0.8638849
115	0.8196703	0.8604637	0.8894105	0.8620946	0.8074459	0.8944062	0.8960274	0.8950313	0.8610562
115.2	0.820084	0.8637558	0.8905283	0.8603836	0.8105614	0.8919998	0.8945003	0.8945422	0.8648555
115.4	0.8255538	0.8657377	0.8908576	0.8658695	0.8077693	0.9013748	0.899456	0.8939418	0.8632901
115.6	0.8231065	0.8634464	0.8946426	0.8674222	0.815305	0.9017926	0.9034566	0.893661	0.8655694
115.8	0.8257072	0.8644906	0.8919258	0.8666496	0.8110799	0.9037021	0.9020477	0.9014756	0.8624881
116	0.8263087	0.8675897	0.8971312	0.8725936	0.814036	0.9029696	0.8983473	0.9020408	0.861656
116.2	0.8258964	0.8686351	0.9012975	0.8687592	0.8154733	0.8974665	0.899927	0.897626	0.8667482
116.4	0.8320602	0.8704712	0.9014183	0.8694418	0.8195318	0.9053332	0.9072345	0.8954681	0.8656597
116.6	0.8275664	0.873505	0.8964958	0.8739132	0.820681	0.9051871	0.9032065	0.9013212	0.8704928
116.8	0.8266564	0.87283	0.903541	0.872301	0.8144236	0.9109672	0.9086382	0.9047085	0.8746928
117	0.8320318	0.8759562	0.9027945	0.8727034	0.8204418	0.9110057	0.9055886	0.9043033	0.8754655
117.2	0.8291314	0.870938	0.9024236	0.8760884	0.8189942	0.9102918	0.9104993	0.9023091	0.8713837
117.4	0.8351932	0.8730017	0.9057508	0.8777811	0.8248124	0.91565	0.9072599	0.9060863	0.8793199
117.6	0.8393662	0.871075	0.9079549	0.8798268	0.8220503	0.9136943	0.9079704	0.9021846	0.8759872
117.8	0.8366206	0.8805547	0.9084626	0.8776277	0.8162746	0.9188682	0.9116601	0.9056631	0.8782547
118	0.8407545	0.8752831	0.9057642	0.87602	0.8206161	0.9175342	0.9092387	0.9120798	0.8758715
118.2	0.8369257	0.8750411	0.9065288	0.8860632	0.822314	0.9175259	0.9120581	0.9099564	0.8802235
118.4	0.8328706	0.8824217	0.9108421	0.8788784	0.8240669	0.9198364	0.918633	0.9153755	0.8805248
118.6	0.8407808	0.8821006	0.9078265	0.8869427	0.8290293	0.9207448	0.9171699	0.9143632	0.8797644
118.8	0.8434867	0.8821601	0.9155209	0.8835781	0.828696	0.9209216	0.9203392	0.9113442	0.8785651
119	0.8387711	0.88182	0.9149226	0.8849252	0.8261593	0.9213361	0.9186288	0.9130793	0.8829991
119.2	0.8419371	0.8843794	0.914227	0.88889	0.8319759	0.9194554	0.9159992	0.925092	0.8860137
119.4	0.8456702	0.8881615	0.9108299	0.8932159	0.8350163	0.9238387	0.9232592	0.9152104	0.8865203
119.6	0.8493677	0.8843684	0.9132682	0.8882496	0.836584	0.9243913	0.921753	0.9177938	0.8871096
119.8	0.8475037	0.8881745	0.9237848	0.8878105	0.8366332	0.9324333	0.9218744	0.9160905	0.8852134
120	0.84709	0.8906308	0.918175	0.8895176	0.8360452	0.9273258	0.9281232	0.9147227	0.8908004
120.2	0.8559496	0.8864414	0.9226473	0.8949736	0.8331859	0.9242157	0.9227722	0.9227432	0.8928412
120.4	0.8541639	0.8913903	0.9172545	0.8962129	0.8385398	0.9289149	0.9273228	0.9230434	0.8918188
120.6	0.8524096	0.8946423	0.9177122	0.8951339	0.8374397	0.9294825	0.9244455	0.9259973	0.8912604
120.8	0.8513892	0.8995246	0.9231893	0.8953912	0.8458367	0.9302163	0.9260995	0.9330401	0.8928861
121	0.8510632	0.8908895	0.9227361	0.8952277	0.8374764	0.9316708	0.9319283	0.9251857	0.8929414
121.2	0.8518557	0.8979826	0.9264586	0.9005107	0.8452293	0.9379758	0.9274618	0.9211959	0.8946281
121.4	0.8560549	0.8924243	0.9243105	0.8939058	0.8401056	0.9338214	0.923029	0.9250091	0.898212
121.6	0.8530186	0.8968077	0.9243021	0.9026262	0.8456423	0.9320553	0.9291691	0.9282161	0.9016144
121.8	0.8654385	0.9021213	0.9265547	0.9071375	0.8412348	0.9407014	0.9301001	0.9283801	0.9008769
122	0.8599579	0.901486	0.9283185	0.9026052	0.849098	0.9406163	0.9364392	0.9372622	0.902609
122.2	0.8610562	0.9008552	0.9317077	0.906531	0.8470948	0.9381318	0.9395966	0.9338826	0.8990731
122.4	0.8622752	0.9080979	0.9334657	0.9030882	0.8477889	0.9380091	0.9345118	0.9331236	0.9013811
122.6	0.8631004	0.9031457	0.9346691	0.9078239	0.8509805	0.9438422	0.9356422	0.9333266	0.9063668
122.8	0.8684408	0.9049177	0.9332377	0.9066889	0.8465729	0.9427801	0.9378233	0.9376799	0.9052159
123	0.8666937	0.9075687	0.9346447	0.9110237	0.8563029	0.940522	0.9451451	0.9431167	0.9031315
123.2	0.8656657	0.9070706	0.9339328	0.9059963	0.8517587	0.9470022	0.9438345	0.9404342	0.90965
123.4	0.8676985	0.9076206	0.9360404	0.9073246	0.8555785	0.9471438	0.9364367	0.9369937	0.9051808
123.6	0.8710615	0.9113783	0.934894	0.9079403	0.8549054	0.9425011	0.9447776	0.9380301	0.9069243
123.8	0.8692347	0.9077329	0.9405493	0.9116994	0.8552795	0.9460017	0.9459223	0.9426769	0.9076556
124	0.8715123	0.9146597	0.937599	0.9119235	0.8564338	0.9396912	0.9474474	0.9470667	0.9083973
124.2	0.8762079	0.9120637	0.9407979	0.9135162	0.855288	0.9550704	0.9454456	0.9445437	0.9101812
124.4	0.8758423	0.9126594	0.9429793	0.9205468	0.8608106	0.9540017	0.9437125	0.9464217	0.9121665
124.6	0.8722971	0.9144256	0.945524	0.9193326	0.857106	0.9474053	0.9476917	0.9424721	0.9145872
124.8	0.8633401	0.9104615	0.9401971	0.9171609	0.8609783	0.9574884	0.9534336	0.9480319	0.913663
125	0.8770702	0.9183974	0.9458281	0.9159608	0.8619924	0.9532661	0.9464087	0.951968	0.9155926
125.2	0.8739716	0.9190279	0.944231	0.9244085	0.8651741	0.9521131	0.953497	0.9462924	0.9151236
125.4	0.8776058	0.9187259	0.9455895	0.918045	0.8673461	0.9566371	0.9460079	0.9531242	0.9155167
125.6	0.8833404	0.9173789	0.944879	0.9161849	0.8679878	0.957383	0.9468522	0.9480628	0.925104
125.8	0.8859691	0.920644	0.9496312	0.922895	0.8661665	0.9581271	0.9522448	0.9508908	0.9218806
126	0.8791711	0.9210733	0.9507018	0.9291118	0.8725624	0.9518678	0.9526207	0.957279	0.9191617
126.2	0.8789786	0.9214714	0.9513541	0.9263673	0.8692979	0.9558279	0.9536429	0.9512098	0.9210529
126.4	0.8833358	0.9260485	0.9488122	0.9265043	0.8636962	0.9579611	0.9578812	0.9583881	0.9218437
126.6	0.8809373	0.9252058	0.9564673	0.9282325	0.8693062	0.9605218	0.9558954	0.9520629	0.9225496
126.8	0.8809457	0.9284257	0.9499512	0.9235214	0.867928	0.9615475	0.9567303	0.9599305	0.9276955
127	0.8883781	0.9240429	0.9531314	0.9310511	0.8728513	0.964811	0.9670011	0.95651	0.9257678
127.2	0.8852821	0.9267093	0.9549568	0.9321937	0.8682869	0.9691912	0.9629398	0.9601514	0.9195162
127.4	0.8842595	0.9324824	0.9535652	0.9284895	0.8742008	0.9645436	0.9590034	0.9573016	0.9305977
127.6	0.8857346	0.9270831	0.9583239	0.9298996	0.8744829	0.9659108	0.9624457	0.9585419	0.9318399
127.8	0.8963623	0.9266421	0.958234	0.9277313	0.8702236	0.9659435	0.9638606	0.9645295	0.9304851
128	0.8889499	0.9314385	0.9590306	0.9345487	0.8753191	0.9644949	0.9640678	0.9649222	0.929216
128.2	0.8926975	0.938441	0.9549897	0.9313874	0.8798896	0.9650757	0.9686429	0.9661641	0.9311341
128.4	0.8955023	0.9389641	0.9582847	0.9334708	0.8796981	0.9650478	0.9636489	0.9658258	0.9308197
128.6	0.8913888	0.9348993	0.9576487	0.9300655	0.877323	0.9713056	0.9693405	0.9600166	0.931731
128.8	0.8976246	0.9316763	0.9614712	0.937714	0.8789941	0.9705774	0.9729629	0.9650422	0.9350048
129	0.8952936	0.9374467	0.9632145	0.9366863	0.8805787	0.9713718	0.9699409	0.9685178	0.934967
129.2	0.8976315	0.9345137	0.9634684	0.9396936	0.8840346	0.9731261	0.9696764	0.9662443	0.9318543
129.4	0.8980642	0.941114	0.9655296	0.9398871	0.885181	0.9698997	0.9703246	0.9674968	0.9386233
129.6	0.8968708	0.9416878	0.9666382	0.9344365	0.8853599	0.9759824	0.9689011	0.9712043	0.9333582
129.8	0.8995252	0.9423086	0.9656865	0.9411948	0.8835317	0.9777787	0.9748633	0.9671395	0.9387078
130	0.8978324	0.9383166	0.9744967	0.9354258	0.884226	0.9771726	0.976056	0.9666812	0.9376645
130.2	0.9005545	0.9365703	0.9628592	0.9401732	0.8888267	0.9737403	0.9754274	0.9754751	0.94336
130.4	0.8983555	0.9474015	0.9704281	0.9430766	0.8840089	0.9745253	0.9719119	0.9767866	0.936204
130.6	0.9021425	0.9440093	0.9685366	0.946901	0.8891794	0.9744775	0.9769439	0.9693396	0.9422829
130.8	0.9060876	0.9476532	0.9676027	0.9453379	0.8905392	0.9802191	0.9816542	0.9763157	0.9415224
131	0.9069391	0.942021	0.9712419	0.9436718	0.8901509	0.9764554	0.9769259	0.9733292	0.9449181
131.2	0.905196	0.9381558	0.9736311	0.9460824	0.8887708	0.9766487	0.9762662	0.9764904	0.9405631
131.4	0.906011	0.9484354	0.9792681	0.943915	0.889342	0.9757925	0.9850549	0.9805543	0.946424
131.6	0.9101542	0.9463909	0.9768722	0.9475792	0.8987181	0.9820213	0.9834135	0.9777031	0.9527911
131.8	0.9090736	0.9538983	0.9729506	0.9476137	0.897779	0.9831707	0.98043	0.976195	0.9454802
132	0.9132541	0.9538739	0.9695441	0.9481705	0.8973811	0.9849565	0.9830275	0.9800534	0.9443802
132.2	0.9132688	0.954122	0.9778099	0.9525028	0.8993759	0.9863504	0.9815443	0.9747652	0.9523098
132.4	0.9082584	0.9485533	0.9819604	0.9497276	0.8962066	0.9897841	0.9885573	0.979111	0.9483169
132.6	0.9133315	0.9492209	0.9769545	0.9590627	0.89816	0.9859269	0.9881898	0.983451	0.9487564
132.8	0.910117	0.9503527	0.9788553	0.9535625	0.8961688	0.9869429	0.9868262	0.9830024	0.9551845
133	0.9142134	0.9566356	0.9785919	0.94889	0.8975142	0.9890374	0.9841617	0.9859351	0.949462
133.2	0.9139107	0.9584796	0.9807401	0.9568624	0.9047887	0.9889602	0.9864346	0.9884597	0.9523934
133.4	0.9146551	0.9550101	0.9819812	0.9586952	0.901293	0.9893485	0.9843472	0.9868736	0.9561044
133.6	0.915678	0.9536871	0.9877393	0.9531424	0.9027553	0.994001	0.9889107	0.9898342	0.9572485
133.8	0.9154494	0.9593927	0.983045	0.9614971	0.9034217	0.9950851	0.9906275	0.9883367	0.9576995
134	0.9192842	0.9585743	0.9853111	0.9608747	0.9047082	0.991528	0.9919052	0.9909433	0.9536448
134.2	0.9154135	0.9588454	0.9885235	0.9575926	0.9036731	1.001329	0.9930031	0.9902585	0.9560443
134.4	0.9184388	0.9591614	0.9843367	0.959878	0.9011362	0.9966347	0.9885268	0.9891473	0.9607375
134.6	0.9181873	0.9569722	0.9897528	0.9592572	0.9071963	0.9940063	0.993075	0.9923079	0.9565377
134.8	0.9162761	0.9633318	0.9925036	0.9634573	0.9032832	0.99579	0.9950575	0.9953175	0.9607604
135	0.9216296	0.9592209	0.9843273	0.9622538	0.9072959	0.9940657	0.9902794	0.9985447	0.962952
135.2	0.9197536	0.9629595	0.9866517	0.9622448	0.9079574	0.9977241	0.9979029	0.9971942	0.95826
135.4	0.9198855	0.9615332	0.9959797	0.9652472	0.9150003	0.9986751	0.9984418	0.9941295	0.9676483
135.6	0.922381	0.9667859	0.991055	0.967886	0.9132598	0.9960814	1.000501	0.9941789	0.9646511
135.8	0.9222247	0.9664661	0.9966449	0.9678152	0.9033966	0.9939839	0.9985161	1.000378	0.9658268
136	0.922478	0.96409	0.9947506	0.9717516	0.9131004	0.9986737	1.001191	0.9980115	0.9650255
136.2	0.9244896	0.965799	0.9903746	0.9673292	0.9083498	0.9955882	1.002571	1.002391	0.9695259
136.4	0.9249187	0.9735161	0.9893163	0.9662624	0.9149543	0.999111	1.002635	0.9977804	0.9683217
136.6	0.9295601	0.9666212	0.9955294	0.965184	0.9124807	1.005122	1.002167	0.9954367	0.9695258
136.8	0.9309775	0.972768	0.9987528	0.9732818	0.9163367	0.9986708	1.007396	0.9961681	0.9743128
137	0.9259174	0.975306	0.996914	0.971428	0.9143224	1.003903	0.9992938	1.001739	0.9680536
137.2	0.9266894	0.9706001	0.9962183	0.9720148	0.913022	1.003808	0.9998373	1.004503	0.9737768
137.4	0.9336866	0.9710919	0.9982665	0.9723969	0.9210784	1.002026	1.012483	1.001627	0.9644758
137.6	0.9316219	0.9777074	0.9976435	0.9738271	0.918714	1.007154	1.008264	1.002713	0.9740188
137.8	0.9349337	0.9731489	0.9947966	0.9693356	0.91499	1.006006	1.007176	1.004306	0.9733321
138	0.9342726	0.9683839	1.002032	0.9750419	0.9222947	1.006258	1.005728	1.007158	0.9703796
138.2	0.934464	0.9746277	0.9953495	0.9777215	0.9171148	1.009956	1.004182	1.00509	0.9714152
138.4	0.9337276	0.9767295	1.00547	0.9767944	0.9166551	1.008975	1.002691	1.009517	0.9731326
138.6	0.9342297	0.9769641	1.003692	0.9805765	0.9189132	1.013813	1.006786	1.009372	0.9790353
138.8	0.9343978	0.9824557	1.002288	0.9832174	0.9221884	1.011399	1.00911	1.00822	0.9813532
139	0.941221	0.9757509	1.008937	0.9782471	0.920913	1.016214	1.012879	1.003888	0.9774286
139.2	0.9401008	0.9783545	1.011936	0.9805754	0.9219152	1.011912	1.009891	1.009876	0.9817851
139.4	0.9393311	0.9787133	1.0066	0.9833204	0.9245966	1.014061	1.012498	1.013988	0.977648
139.6	0.9422293	0.9781951	1.009785	0.9847949	0.9231596	1.010858	1.00922	1.01224	0.9845038
139.8	0.9427053	0.9820969	1.00956	0.9835616	0.9278042	1.016823	1.015294	1.012058	0.9797027
140	0.9436632	0.9819531	1.002609	0.9819695	0.9298408	1.017557	1.016018	1.008705	0.9834525
140.2	0.9429602	0.9863701	1.010542	0.9856818	0.9254952	1.022753	1.011954	1.012867	0.9849295
140.4	0.9401777	0.9837549	1.009401	0.9843109	0.9216855	1.021043	1.018215	1.013231	0.9812508
140.6	0.946798	0.9784833	1.017075	0.983213	0.9283152	1.019975	1.01367	1.017879	0.9846228
140.8	0.9444332	0.983119	1.016746	0.9857791	0.9284057	1.019677	1.021049	1.014846	0.9857424
141	0.9423327	0.9871472	1.011227	0.9839498	0.9292879	1.018846	1.015798	1.01138	0.9816626
141.2	0.9483451	0.9833769	1.014417	0.9864106	0.9316617	1.021484	1.022571	1.01839	0.9890806
141.4	0.9453609	0.9846178	1.01576	0.9885637	0.9287624	1.017436	1.021794	1.024021	0.9859971
141.6	0.9422747	0.9873487	1.010701	0.9918543	0.9339452	1.021598	1.017347	1.02667	0.9841982
141.8	0.9455385	0.9895831	1.015111	0.984655	0.9321263	1.021772	1.015985	1.023114	0.9840777
142	0.9496757	0.990405	1.010814	0.988708	0.9340059	1.023318	1.021393	1.016418	0.9867141
142.2	0.9543999	0.9911561	1.01271	0.9908714	0.9353002	1.024443	1.022183	1.023886	0.9909163
142.4	0.9537256	0.992846	1.020441	0.9946321	0.9366782	1.024281	1.02105	1.019979	0.9908405
142.6	0.9526376	0.9871994	1.016971	0.9931814	0.9344659	1.026369	1.025877	1.0234	0.9911583
142.8	0.9505009	0.9901149	1.020724	0.993934	0.9373949	1.028674	1.030694	1.028219	0.993738
143	0.9515676	0.9996508	1.027941	0.994697	0.9417556	1.024931	1.026217	1.020748	0.9931319
143.2	0.9514953	0.9926825	1.017765	0.9961766	0.9402546	1.028876	1.023076	1.019167	0.9921721
143.4	0.9562889	0.9945477	1.021763	0.9948741	0.941768	1.026784	1.024033	1.021196	0.9959068
143.6	0.9511063	0.9953381	1.02529	0.9965224	0.9324195	1.029292	1.025136	1.034758	0.9878944
143.8	0.9523292	0.9913483	1.021346	0.9959723	0.9405124	1.031218	1.033179	1.029328	0.9962093
144	0.9539752	0.998917	1.024018	0.998773	0.9442931	1.034003	1.027459	1.031703	0.995493
144.2	0.9564105	0.9997674	1.022575	0.9994445	0.9420427	1.025693	1.026763	1.029637	0.9973113
144.4	0.9583858	1.002949	1.025643	0.9955418	0.9427621	1.030129	1.030388	1.025939	0.9975504
144.6	0.9598374	1.004327	1.031448	1.00007	0.9425843	1.031848	1.024781	1.026466	0.9935762
144.8	0.9569484	1.000506	1.026864	1.002539	0.9431605	1.032053	1.032679	1.03005	1.000482
145	0.9601271	1.003016	1.028659	1.003898	0.9475855	1.037916	1.031082	1.029801	0.995564
145.2	0.957754	0.993974	1.02245	1.004143	0.9484261	1.037762	1.038721	1.03683	0.9923707
145.4	0.9551827	1.003878	1.03131	0.9994055	0.9523775	1.031129	1.034838	1.040515	0.9974651
145.6	0.9587344	1.007077	1.027281	1.00356	0.9450685	1.037197	1.031791	1.030957	0.9996362
145.8	0.964457	1.008243	1.027899	1.004938	0.9466072	1.043571	1.030973	1.032344	1.002449
146	0.9597135	1.005921	1.032509	0.997259	0.9490071	1.0435	1.036424	1.037937	1.001124
146.2	0.9676774	1.001437	1.033078	1.006084	0.9447127	1.036923	1.038701	1.032046	1.007668
146.4	0.9637563	1.007272	1.033083	1.00612	0.9530677	1.041825	1.03901	1.041053	1.000108
146.6	0.9691148	1.007359	1.030341	1.00896	0.9514214	1.037116	1.035134	1.039156	1.002777
146.8	0.9582969	1.008509	1.02903	1.001234	0.9522078	1.041624	1.039332	1.033581	1.007258
147	0.9684014	1.010856	1.030501	1.006347	0.9515784	1.037678	1.036361	1.037006	1.009151
147.2	0.963935	1.007623	1.031829	1.008342	0.9507185	1.042115	1.041007	1.040565	1.004737
147.4	0.9605031	1.007196	1.03602	1.00939	0.9511682	1.042863	1.041518	1.04056	1.005555
147.6	0.9693114	1.013649	1.036917	1.007829	0.95812	1.042264	1.04199	1.038034	1.009189
147.8	0.9685761	1.009646	1.029364	1.008487	0.9569085	1.048647	1.038079	1.041719	1.005215
148	0.9671837	1.013675	1.035005	1.006887	0.9574041	1.039722	1.044843	1.041762	1.009247
148.2	0.9720631	1.011056	1.041883	1.009309	0.9516053	1.047434	1.042709	1.041804	1.006734
148.4	0.9687039	1.015894	1.041347	1.008544	0.9566066	1.045019	1.040804	1.042908	1.00874
148.6	0.9759427	1.015013	1.033701	1.015825	0.9595667	1.049072	1.04209	1.040133	1.009302
148.8	0.9701546	1.013363	1.038482	1.015625	0.9630789	1.046088	1.038433	1.044004	1.01514
149	0.9729964	1.02059	1.039109	1.015784	0.9555202	1.050374	1.048204	1.044478	1.010694
149.2	0.9757532	1.014881	1.038193	1.01503	0.9625443	1.048646	1.04532	1.051255	1.0129
149.4	0.9778902	1.018556	1.039314	1.013565	0.9609252	1.045189	1.046838	1.045317	1.016168
149.6	0.9735695	1.015776	1.041395	1.019777	0.9621099	1.048796	1.046826	1.046131	1.014664
149.8	0.9801511	1.021306	1.042912	1.016831	0.9590675	1.048943	1.047499	1.044765	1.009334
150	0.9791402	1.014062	1.040909	1.009834	0.9631395	1.049598	1.045586	1.051093	1.012207
150.2	0.9775001	1.014024	1.042378	1.017142	0.965135	1.0481	1.051806	1.05393	1.012841
150.4	0.9779413	1.020394	1.044586	1.020225	0.9625462	1.053924	1.053084	1.050989	1.019045
150.6	0.980161	1.025486	1.046224	1.024232	0.9609481	1.051949	1.053145	1.051684	1.016656
150.8	0.9846454	1.018985	1.05453	1.020502	0.9643151	1.056702	1.051401	1.053866	1.018842
151	0.9801878	1.024375	1.044799	1.022619	0.9639763	1.058167	1.052043	1.047263	1.022301
151.2	0.9778661	1.020098	1.044114	1.022897	0.9627194	1.054107	1.053053	1.054318	1.01976
151.4	0.9832311	1.018735	1.049354	1.01848	0.9659262	1.053299	1.056135	1.055533	1.022054
151.6	0.9844586	1.019873	1.046983	1.019572	0.9691338	1.057164	1.054269	1.059217	1.02039
151.8	0.9814646	1.028502	1.043844	1.020163	0.9740722	1.061447	1.053598	1.05634	1.024899
152	0.9900017	1.026262	1.050826	1.025586	0.9686897	1.058536	1.053511	1.050323	1.01857
152.2	0.9822695	1.02647	1.046146	1.022934	0.9715351	1.058083	1.054568	1.056918	1.023553
152.4	0.9839323	1.025991	1.045239	1.025774	0.9738886	1.059182	1.055366	1.055949	1.024351
152.6	0.983083	1.028817	1.054843	1.025843	0.967959	1.055674	1.052329	1.05518	1.023475
152.8	0.9852845	1.032712	1.055417	1.026843	0.9696285	1.054959	1.060982	1.059634	1.02709
153	0.9894856	1.034519	1.059045	1.027175	0.9702972	1.065211	1.056406	1.057824	1.02716
153.2	0.991443	1.025255	1.046754	1.023579	0.975239	1.061181	1.05541	1.06018	1.028521
153.4	0.9886747	1.027667	1.051953	1.029717	0.9712565	1.058451	1.057254	1.061256	1.029027
153.6	0.984579	1.030931	1.052099	1.023745	0.9734695	1.057147	1.059945	1.06704	1.025583
153.8	0.9909049	1.034947	1.056557	1.029173	0.9716483	1.065352	1.06314	1.063509	1.028802
154	0.986737	1.034411	1.050428	1.031122	0.9773202	1.063406	1.05915	1.056784	1.02795
154.2	0.9897248	1.026899	1.057875	1.032636	0.9772893	1.059861	1.055932	1.055617	1.035699
154.4	0.9898002	1.039722	1.054914	1.033216	0.9777097	1.060773	1.066304	1.061452	1.027141
154.6	0.9908683	1.027248	1.060597	1.035276	0.976519	1.062793	1.063995	1.06482	1.027324
154.8	0.9933311	1.031517	1.058454	1.033229	0.9781699	1.064317	1.062698	1.066532	1.032763
155	0.9906229	1.032051	1.062648	1.032939	0.9800046	1.068475	1.066965	1.067961	1.029961
155.2	0.992593	1.033559	1.056456	1.032238	0.9758195	1.069115	1.064129	1.06322	1.035715
155.4	0.9997405	1.034274	1.059934	1.029706	0.9837034	1.066511	1.062612	1.06534	1.034397
155.6	0.9949229	1.033266	1.062294	1.038468	0.9837505	1.067398	1.070796	1.068462	1.02914
155.8	0.9914707	1.030537	1.059315	1.035088	0.9828296	1.069059	1.064895	1.068471	1.032573
156	0.9931934	1.031578	1.06176	1.036437	0.9836986	1.068502	1.064956	1.070666	1.042111
156.2	0.9921923	1.037189	1.061316	1.035317	0.983348	1.07076	1.063286	1.069376	1.033401
156.4	0.9985182	1.037857	1.061118	1.035871	0.9844188	1.071055	1.065055	1.071403	1.035488
156.6	1.003279	1.038801	1.059638	1.03735	0.9864334	1.075134	1.071701	1.062851	1.033507
156.8	1.002378	1.038512	1.058495	1.043305	0.9870391	1.071585	1.06893	1.062596	1.038708
157	0.9938147	1.035796	1.062198	1.036251	0.9796426	1.073988	1.070254	1.06801	1.032723
157.2	0.9938245	1.042962	1.065328	1.046209	0.9856883	1.074675	1.074102	1.074119	1.037823
157.4	0.9999052	1.039728	1.065627	1.041973	0.9858949	1.073991	1.068939	1.073274	1.038099
157.6	1.003068	1.046209	1.064153	1.043227	0.9849505	1.076425	1.070484	1.078706	1.037922
157.8	1.003346	1.045627	1.066838	1.041882	0.9866692	1.072036	1.071789	1.072635	1.036891
158	1.001583	1.04292	1.063599	1.040439	0.9874423	1.080631	1.072986	1.075375	1.045109
158.2	0.997219	1.045558	1.068268	1.04263	0.9882695	1.079946	1.075127	1.072482	1.041764
158.4	1.0092	1.044921	1.067407	1.044449	0.982786	1.074099	1.073645	1.082162	1.041834
158.6	1.009627	1.04495	1.066608	1.044685	0.9899275	1.076061	1.075581	1.079331	1.040131
158.8	1.000159	1.047117	1.066773	1.042506	0.9882006	1.071463	1.073422	1.074169	1.042059
159	1.005566	1.041172	1.071586	1.039202	0.9874444	1.07229	1.073689	1.07951	1.046211
159.2	1.004295	1.048168	1.068419	1.045279	0.9839092	1.076892	1.080402	1.078243	1.040824
159.4	1.005446	1.048459	1.072397	1.053631	0.9909688	1.079086	1.076337	1.080197	1.04188
159.6	1.010145	1.049266	1.067171	1.05147	0.9905234	1.084148	1.076542	1.084004	1.048397
159.8	1.009169	1.050911	1.077353	1.045076	0.9902445	1.080127	1.081611	1.07533	1.043143
160	1.005812	1.046806	1.070222	1.04731	0.9934878	1.080319	1.074856	1.07797	1.047863
160.2	1.011502	1.047555	1.074212	1.052084	0.9905374	1.080996	1.078896	1.083085	1.046667
160.4	1.010364	1.048749	1.080495	1.044282	0.9939325	1.082602	1.082935	1.081713	1.050098
160.6	1.007567	1.050073	1.074624	1.047381	0.9984353	1.082663	1.0816	1.08186	1.047324
160.8	1.011806	1.050398	1.073547	1.047814	0.9949912	1.078112	1.078263	1.080607	1.048335
161	1.007674	1.053585	1.074878	1.057756	0.9952182	1.079009	1.078723	1.08633	1.044756
161.2	1.010927	1.050157	1.076689	1.0494	1.000168	1.084713	1.079179	1.079407	1.047581
161.4	1.009069	1.051184	1.081678	1.056595	0.9953781	1.087971	1.080077	1.083855	1.048233
161.6	1.011684	1.053576	1.082706	1.05106	0.9935719	1.084111	1.085477	1.086586	1.054221
161.8	1.007447	1.052151	1.081462	1.054437	0.9966523	1.086338	1.08207	1.085873	1.045488
162	1.011401	1.058307	1.075402	1.059283	0.9951143	1.086053	1.082305	1.088758	1.052726
162.2	1.012592	1.056477	1.073431	1.054002	0.9987268	1.090307	1.079626	1.08621	1.057856
162.4	1.018479	1.050926	1.079899	1.054973	0.996847	1.080431	1.08673	1.087109	1.054252
162.6	1.013286	1.054411	1.078923	1.060308	1.001141	1.08728	1.082563	1.087101	1.050356
162.8	1.016504	1.057118	1.083617	1.059019	1.00299	1.090448	1.08408	1.091499	1.051016
163	1.015059	1.055575	1.080492	1.059291	1.004581	1.089622	1.082412	1.083469	1.052627
163.2	1.012788	1.062395	1.077552	1.052499	1.005174	1.086373	1.086032	1.090662	1.053946
163.4	1.019474	1.060176	1.085443	1.058028	1.003069	1.087692	1.090614	1.089798	1.056108
163.6	1.017252	1.058015	1.083186	1.056749	1.003916	1.088283	1.083634	1.089954	1.05744
163.8	1.016935	1.052818	1.084102	1.060295	1.000668	1.089583	1.085418	1.09793	1.053151
164	1.018855	1.05909	1.085199	1.058972	0.9989013	1.095429	1.090137	1.092408	1.060848
164.2	1.015344	1.061945	1.082053	1.054823	1.000777	1.087868	1.086844	1.093717	1.056128
164.4	1.022279	1.062483	1.086437	1.057988	1.006559	1.092997	1.091633	1.088125	1.059548
164.6	1.019539	1.062828	1.089583	1.060242	1.002994	1.08954	1.095333	1.092906	1.059365
164.8	1.021458	1.058982	1.078708	1.06134	1.004029	1.095349	1.086421	1.094301	1.059858
165	1.024735	1.062116	1.084183	1.062034	1.001214	1.096901	1.093052	1.09792	1.064539
165.2	1.016958	1.068064	1.090231	1.056921	1.010419	1.098763	1.090639	1.095374	1.058714
165.4	1.025561	1.065408	1.083891	1.065056	1.002786	1.099288	1.093405	1.097472	1.063157
165.6	1.020722	1.063454	1.082511	1.064688	1.006727	1.094774	1.092519	1.092488	1.059067
165.8	1.018825	1.063552	1.086774	1.06273	1.002873	1.096042	1.088582	1.097568	1.064161
166	1.021514	1.065678	1.089213	1.063604	1.003348	1.09563	1.094643	1.100366	1.063855
166.2	1.02657	1.064025	1.09032	1.063099	1.007834	1.10211	1.09414	1.097717	1.064673
166.4	1.01955	1.067782	1.095778	1.066199	1.006482	1.10034	1.096811	1.095672	1.063328
166.6	1.024244	1.068176	1.096941	1.064664	1.011448	1.102845	1.094868	1.098615	1.062277
166.8	1.026102	1.06336	1.087667	1.066365	1.010346	1.106667	1.094233	1.096958	1.068061
167	1.024173	1.06377	1.08528	1.068193	1.009117	1.102159	1.101071	1.104188	1.066354
167.2	1.026932	1.067133	1.089228	1.06328	1.016227	1.100555	1.099416	1.103073	1.067504
167.4	1.029407	1.069947	1.088066	1.070703	1.01168	1.099679	1.096862	1.097313	1.067015
167.6	1.025105	1.071057	1.092895	1.064258	1.016861	1.100553	1.100895	1.103041	1.065725
167.8	1.030356	1.072834	1.103115	1.069937	1.006761	1.107303	1.102282	1.103143	1.065675
168	1.029087	1.062914	1.092657	1.071689	1.014034	1.104206	1.102127	1.109839	1.06826
168.2	1.03246	1.068864	1.095129	1.077562	1.013369	1.101065	1.095123	1.104674	1.069902
168.4	1.029334	1.076959	1.0929	1.071189	1.011923	1.100115	1.101473	1.10627	1.070082
168.6	1.03118	1.076016	1.096305	1.069389	1.014586	1.104195	1.105207	1.096139	1.071765
168.8	1.035313	1.073552	1.097716	1.068748	1.011569	1.107468	1.100956	1.098928	1.073956
169	1.029245	1.078035	1.097369	1.071367	1.017644	1.103675	1.096937	1.10412	1.065934
169.2	1.030991	1.073009	1.093561	1.074158	1.017277	1.102329	1.101669	1.106599	1.074102
169.4	1.029801	1.07521	1.09996	1.073057	1.018614	1.103423	1.10188	1.107071	1.075708
169.6	1.032319	1.08392	1.094287	1.073491	1.016792	1.108789	1.100618	1.102235	1.069926
169.8	1.036595	1.07875	1.101176	1.078238	1.019707	1.109894	1.104938	1.107871	1.069872
170	1.034232	1.07782	1.094347	1.073869	1.016367	1.113128	1.107425	1.108274	1.072043
170.2	1.034379	1.078533	1.09367	1.07349	1.019753	1.101335	1.09962	1.107633	1.07449
170.4	1.040826	1.081902	1.103072	1.071387	1.018783	1.107575	1.106909	1.105922	1.079158
170.6	1.036936	1.077778	1.10234	1.080649	1.023397	1.105789	1.10694	1.110763	1.071494
170.8	1.028259	1.078702	1.100675	1.075272	1.020099	1.107748	1.106536	1.108862	1.076804
171	1.035913	1.077658	1.098746	1.077683	1.017908	1.106417	1.111066	1.10943	1.076361
171.2	1.038958	1.076938	1.107324	1.073424	1.022947	1.109619	1.109348	1.114805	1.076838
171.4	1.036945	1.076996	1.100009	1.07769	1.024667	1.110866	1.099891	1.113715	1.076979
171.6	1.043826	1.080422	1.107445	1.083006	1.021743	1.109506	1.106199	1.109734	1.07821
171.8	1.042484	1.088267	1.097966	1.074151	1.025721	1.112114	1.112106	1.10932	1.07226
172	1.039177	1.077774	1.1016	1.083615	1.018655	1.109059	1.111041	1.115027	1.081112
172.2	1.037438	1.083056	1.102625	1.083162	1.030554	1.116463	1.111526	1.113425	1.079647
172.4	1.036061	1.081905	1.103261	1.08012	1.024968	1.109102	1.112158	1.116013	1.07821
172.6	1.038979	1.082505	1.104512	1.081128	1.024411	1.111325	1.114532	1.114336	1.07879
172.8	1.042443	1.086499	1.10729	1.080936	1.024813	1.113729	1.112684	1.117019	1.077883
173	1.042686	1.084881	1.103126	1.083122	1.027158	1.114675	1.112038	1.112504	1.081153
173.2	1.044921	1.083289	1.105745	1.080463	1.025592	1.112315	1.110554	1.112915	1.084455
173.4	1.037841	1.082053	1.104219	1.082132	1.02718	1.111545	1.106183	1.110272	1.080277
173.6	1.037875	1.081623	1.107368	1.088693	1.022688	1.114935	1.110352	1.120109	1.083579
173.8	1.044968	1.086311	1.10566	1.087886	1.028762	1.120227	1.110286	1.117478	1.085232
174	1.052403	1.087186	1.107942	1.082087	1.031791	1.116507	1.112023	1.117483	1.080225
174.2	1.043135	1.08902	1.105583	1.081687	1.02699	1.115634	1.113197	1.116783	1.084361
174.4	1.042197	1.090675	1.107472	1.081223	1.027103	1.11521	1.109251	1.117839	1.08507
174.6	1.042822	1.084603	1.109285	1.083769	1.027574	1.115872	1.110427	1.121701	1.085379
174.8	1.043521	1.088147	1.112715	1.084624	1.025372	1.118207	1.117748	1.119958	1.084661
175	1.044469	1.085226	1.106468	1.08872	1.026882	1.121188	1.117091	1.121971	1.08122
175.2	1.048836	1.088033	1.110299	1.089657	1.030369	1.115932	1.119781	1.118249	1.090822
175.4	1.04015	1.089688	1.114485	1.084322	1.033399	1.109664	1.113439	1.1202	1.087042
175.6	1.045121	1.08959	1.1108	1.083643	1.038015	1.122782	1.118168	1.122964	1.084377
175.8	1.047854	1.09022	1.111696	1.087928	1.031753	1.121744	1.117576	1.121341	1.089408
176	1.046081	1.097414	1.116547	1.087453	1.03113	1.12416	1.120825	1.120263	1.091253
176.2	1.049688	1.093301	1.113674	1.090786	1.036859	1.122441	1.122282	1.122457	1.085826
176.4	1.042298	1.090626	1.114091	1.088401	1.032919	1.126069	1.117026	1.127417	1.094437
176.6	1.048924	1.089664	1.106924	1.09275	1.038663	1.126622	1.124207	1.124731	1.091371
176.8	1.04858	1.094169	1.110845	1.088986	1.035309	1.122382	1.124518	1.124514	1.091028
177	1.04705	1.093325	1.117531	1.086935	1.035167	1.122377	1.116941	1.126319	1.087125
177.2	1.048878	1.095211	1.118837	1.085782	1.038681	1.123131	1.128111	1.12322	1.087848
177.4	1.053672	1.095945	1.117442	1.087379	1.036535	1.121283	1.130266	1.130153	1.092894
177.6	1.053568	1.087208	1.121605	1.09053	1.03908	1.121298	1.117563	1.121398	1.090039
177.8	1.055675	1.095722	1.119033	1.092593	1.032655	1.120401	1.119387	1.127793	1.092899
178	1.051979	1.101375	1.113766	1.094151	1.042175	1.121999	1.126497	1.135121	1.090354
178.2	1.052828	1.102151	1.115025	1.094337	1.034522	1.128705	1.125933	1.127536	1.09037
178.4	1.054892	1.094849	1.112883	1.090668	1.037993	1.125396	1.124953	1.11879	1.09891
178.6	1.051253	1.095998	1.117541	1.09782	1.039816	1.12459	1.125976	1.129055	1.093417
178.8	1.055925	1.097422	1.117781	1.09502	1.04171	1.131062	1.123906	1.123072	1.099295
179	1.053755	1.090063	1.113457	1.090482	1.039919	1.125333	1.127163	1.134101	1.091548
179.2	1.050085	1.098655	1.117877	1.097103	1.043065	1.127185	1.123147	1.13365	1.097508
179.4	1.055967	1.10424	1.115185	1.100302	1.043484	1.128349	1.129465	1.128966	1.095016
179.6	1.056696	1.100128	1.121975	1.097246	1.043323	1.12757	1.125551	1.131415	1.09646
179.8	1.059233	1.098194	1.119542	1.098007	1.042703	1.129093	1.126663	1.12962	1.098182
180	1.06067	1.100184	1.120473	1.101179	1.041238	1.132147	1.127234	1.130166	1.104336
180.2	1.060071	1.09692	1.127439	1.098652	1.039877	1.13044	1.127048	1.134272	1.096538
180.4	1.05715	1.101055	1.115442	1.09947	1.04275	1.130048	1.132568	1.132454	1.095891
180.6	1.055283	1.103327	1.121611	1.096926	1.039922	1.131755	1.126731	1.135667	1.099211
180.8	1.059523	1.102011	1.126333	1.100513	1.041573	1.130409	1.130576	1.132738	1.105117
181	1.053682	1.102865	1.125603	1.099402	1.044731	1.132776	1.126331	1.134262	1.101014
181.2	1.062752	1.101923	1.126514	1.101373	1.043681	1.134438	1.129656	1.131192	1.10171
181.4	1.060507	1.10407	1.120006	1.102029	1.04598	1.13293	1.1298	1.141715	1.095158
181.6	1.067336	1.100343	1.128427	1.100674	1.044735	1.130249	1.135382	1.135451	1.101053
181.8	1.060085	1.109257	1.126731	1.101844	1.045288	1.131765	1.128997	1.137667	1.099618
182	1.065369	1.109226	1.126661	1.098161	1.043249	1.132158	1.130757	1.133918	1.107043
182.2	1.062053	1.103703	1.132273	1.103684	1.045918	1.133119	1.132974	1.13668	1.10338
182.4	1.060641	1.104008	1.12525	1.107684	1.04138	1.133555	1.133115	1.140338	1.10274
182.6	1.073748	1.107198	1.124188	1.104429	1.047709	1.140418	1.135477	1.141624	1.103002
182.8	1.066885	1.101636	1.124154	1.102914	1.048396	1.134649	1.133401	1.136807	1.101305
183	1.062335	1.110844	1.126024	1.108423	1.049438	1.136148	1.131836	1.134737	1.107014
183.2	1.064071	1.104461	1.131408	1.101362	1.05154	1.142023	1.1333	1.139341	1.100836
183.4	1.070976	1.106637	1.127001	1.103685	1.052146	1.141667	1.141039	1.138574	1.105611
183.6	1.068134	1.109337	1.127777	1.109603	1.04617	1.138081	1.134371	1.142273	1.099774
183.8	1.066518	1.113031	1.132639	1.108023	1.044581	1.134804	1.138622	1.143534	1.107133
184	1.069872	1.111798	1.132755	1.10536	1.050409	1.143241	1.138555	1.139553	1.108207
184.2	1.070925	1.109101	1.131949	1.101546	1.049688	1.142453	1.14194	1.14229	1.110604
184.4	1.066863	1.109806	1.124775	1.101395	1.049108	1.135859	1.133798	1.137092	1.107045
184.6	1.068675	1.11134	1.131092	1.106455	1.051386	1.139811	1.135249	1.145552	1.107477
184.8	1.068941	1.113565	1.131765	1.111109	1.053758	1.13665	1.134919	1.143486	1.105452
185	1.066196	1.112521	1.132132	1.112552	1.055383	1.144608	1.139522	1.142106	1.107081
185.2	1.071696	1.113107	1.131844	1.11262	1.054561	1.140142	1.135458	1.14444	1.110784
185.4	1.072009	1.112052	1.128232	1.107169	1.054519	1.143579	1.137325	1.142314	1.112855
185.6	1.067505	1.113613	1.129679	1.109826	1.050999	1.144374	1.14213	1.144447	1.105106
185.8	1.067959	1.112482	1.140648	1.112128	1.056456	1.141177	1.142557	1.147587	1.109846
186	1.070453	1.116371	1.133775	1.111303	1.054951	1.141092	1.149089	1.147195	1.108107
186.2	1.067415	1.115608	1.133903	1.111978	1.055877	1.14175	1.136885	1.142939	1.106456
186.4	1.06807	1.109533	1.135052	1.112079	1.055058	1.144185	1.144706	1.145142	1.110925
186.6	1.071724	1.111954	1.14031	1.108657	1.056376	1.143116	1.144774	1.150937	1.112868
186.8	1.07433	1.112846	1.137936	1.11224	1.058424	1.148743	1.141079	1.149657	1.108967
187	1.073944	1.113545	1.138107	1.108926	1.057886	1.142087	1.143453	1.144725	1.111348
187.2	1.078492	1.123872	1.141289	1.109143	1.05782	1.151682	1.144024	1.148824	1.115557
187.4	1.075141	1.109834	1.139078	1.115004	1.054266	1.145988	1.14182	1.146291	1.112935
187.6	1.076462	1.117604	1.140598	1.117716	1.054137	1.142725	1.140211	1.147446	1.113132
187.8	1.078174	1.116155	1.138073	1.114746	1.06281	1.14663	1.148514	1.148382	1.114889
188	1.073151	1.122332	1.1392	1.116708	1.060462	1.143503	1.142198	1.147351	1.116558
188.2	1.075345	1.119339	1.132665	1.114099	1.05002	1.144353	1.146986	1.146305	1.115082
188.4	1.072832	1.119364	1.146798	1.114387	1.061515	1.147391	1.140643	1.148828	1.113626
188.6	1.074929	1.117907	1.141121	1.113439	1.054884	1.148406	1.140126	1.147824	1.113108
188.8	1.0794	1.123416	1.142701	1.116992	1.059897	1.145451	1.143623	1.151692	1.116474
189	1.077581	1.121899	1.135674	1.113502	1.06223	1.155181	1.146156	1.151749	1.11452
189.2	1.076273	1.118684	1.139697	1.125036	1.069018	1.150181	1.148965	1.146114	1.118094
189.4	1.074113	1.121109	1.146845	1.116723	1.059976	1.148409	1.143861	1.150599	1.118187
189.6	1.077607	1.119916	1.140389	1.121774	1.066342	1.148263	1.147435	1.15206	1.117382
189.8	1.078536	1.12106	1.137589	1.117899	1.064818	1.150792	1.152285	1.147948	1.117352
190	1.084574	1.125428	1.138894	1.119071	1.067961	1.155303	1.145629	1.150612	1.118563
190.2	1.074863	1.121481	1.140539	1.119996	1.067867	1.157447	1.150374	1.149037	1.118424
190.4	1.078571	1.125473	1.14217	1.11598	1.068319	1.154109	1.152103	1.154185	1.122249
190.6	1.081587	1.12149	1.142824	1.113691	1.062231	1.158541	1.145411	1.154788	1.121873
190.8	1.077084	1.118625	1.147214	1.122398	1.05961	1.152061	1.149665	1.154049	1.123307
191	1.077955	1.126502	1.143392	1.117833	1.066376	1.151629	1.150153	1.158421	1.119516
191.2	1.078879	1.12724	1.144201	1.116607	1.06698	1.149158	1.14815	1.159102	1.12261
191.4	1.083943	1.126794	1.13883	1.123178	1.068395	1.15204	1.150698	1.149644	1.122855
191.6	1.083218	1.125199	1.146821	1.124673	1.066153	1.156262	1.148565	1.15448	1.121361
191.8	1.08277	1.120545	1.148152	1.126127	1.059294	1.15679	1.147056	1.152774	1.122269
192	1.077941	1.127515	1.142863	1.125319	1.064851	1.154952	1.154034	1.160193	1.123417
192.2	1.081143	1.12942	1.144571	1.124456	1.071133	1.151798	1.152807	1.15447	1.121171
192.4	1.08761	1.129028	1.149987	1.126662	1.068849	1.156963	1.150557	1.156849	1.124528
192.6	1.080429	1.132548	1.147247	1.120751	1.071522	1.160473	1.15398	1.154012	1.123517
192.8	1.08177	1.120998	1.144739	1.124856	1.066437	1.156904	1.152075	1.15923	1.129267
193	1.083809	1.129237	1.145985	1.126885	1.069689	1.157362	1.152822	1.162159	1.121266
193.2	1.08592	1.125412	1.153133	1.126054	1.068542	1.154665	1.15087	1.158507	1.125209
193.4	1.083347	1.13621	1.150373	1.126833	1.071007	1.158426	1.157397	1.155376	1.122152
193.6	1.085416	1.126136	1.151871	1.128542	1.075991	1.160742	1.159789	1.158271	1.122722
193.8	1.090771	1.132022	1.152423	1.129618	1.069725	1.159693	1.161409	1.161265	1.125053
194	1.084137	1.122513	1.154859	1.125619	1.069331	1.161516	1.156934	1.163346	1.127682
194.2	1.089983	1.131239	1.150399	1.12811	1.066897	1.15656	1.160991	1.159306	1.129073
194.4	1.085432	1.136695	1.154169	1.132516	1.069491	1.161207	1.16248	1.160063	1.12506
194.6	1.086395	1.132506	1.154341	1.126692	1.074314	1.16154	1.15431	1.165051	1.126519
194.8	1.082786	1.132665	1.150269	1.124175	1.072619	1.161159	1.157443	1.16266	1.131057
195	1.091784	1.1317	1.145743	1.126905	1.070424	1.160666	1.156147	1.16255	1.13175
195.2	1.085561	1.128773	1.149629	1.130892	1.073986	1.15964	1.158192	1.164394	1.129891
195.4	1.09157	1.133892	1.157313	1.13546	1.074461	1.159217	1.15789	1.16883	1.131596
195.6	1.086063	1.133765	1.154345	1.135993	1.079457	1.16087	1.157846	1.162163	1.136621
195.8	1.093461	1.137764	1.152661	1.134798	1.072997	1.157086	1.160148	1.159513	1.130878
196	1.091598	1.130197	1.153776	1.131625	1.078102	1.16147	1.156026	1.161281	1.131296
196.2	1.092133	1.132001	1.150903	1.133285	1.074959	1.161351	1.162837	1.163969	1.126548
196.4	1.092315	1.129057	1.151953	1.135114	1.07926	1.160182	1.161597	1.165662	1.133318
196.6	1.089717	1.132975	1.150005	1.134347	1.072281	1.160893	1.159843	1.162896	1.133578
196.8	1.089649	1.13757	1.157587	1.131023	1.07462	1.15749	1.162484	1.172099	1.131453
197	1.090911	1.137268	1.153048	1.133008	1.077667	1.163937	1.160929	1.165685	1.130702
197.2	1.093984	1.140069	1.15975	1.132242	1.076775	1.164743	1.166113	1.164933	1.137441
197.4	1.093492	1.139738	1.154905	1.128423	1.075876	1.15518	1.16278	1.172845	1.132163
197.6	1.091541	1.130851	1.149896	1.125656	1.078072	1.168017	1.163634	1.167415	1.135938
197.8	1.090329	1.138467	1.15809	1.134145	1.078781	1.16415	1.159543	1.170739	1.130431
198	1.095966	1.140045	1.163432	1.134953	1.081843	1.168074	1.163114	1.172075	1.131702
198.2	1.093976	1.139073	1.154356	1.137044	1.081335	1.172153	1.16395	1.166173	1.136969
198.4	1.091075	1.142095	1.156847	1.135064	1.077305	1.16856	1.163147	1.167947	1.133686
198.6	1.096379	1.138834	1.156442	1.133673	1.081433	1.168868	1.166359	1.165767	1.136661
198.8	1.097223	1.129314	1.158402	1.134457	1.085193	1.166408	1.16443	1.169042	1.135745
199	1.099598	1.140014	1.154504	1.136631	1.074568	1.168837	1.164752	1.16635	1.134791
199.2	1.098669	1.140671	1.156482	1.135564	1.079042	1.170484	1.168963	1.173978	1.136612
199.4	1.092158	1.1468	1.162059	1.137716	1.078502	1.167202	1.162875	1.168704	1.135992
199.6	1.09549	1.140925	1.164134	1.133973	1.08058	1.169379	1.165204	1.168157	1.136976
199.8	1.095536	1.143799	1.163815	1.134803	1.079428	1.170569	1.167571	1.169837	1.143161
200	1.095598	1.138836	1.1582	1.137051	1.083408	1.165456	1.172853	1.177092	1.137346
200.2	1.094674	1.139234	1.160322	1.140865	1.090514	1.176245	1.158415	1.172558	1.135928
200.4	1.095007	1.141815	1.161306	1.141572	1.076865	1.171803	1.168416	1.171035	1.138278
200.6	1.100097	1.149372	1.160578	1.138297	1.084845	1.173186	1.169569	1.171031	1.142994
200.8	1.097047	1.145327	1.165586	1.140489	1.091212	1.164509	1.170245	1.179432	1.136272
201	1.100391	1.140295	1.165541	1.138933	1.083649	1.17128	1.168157	1.173901	1.141316
201.2	1.10039	1.144778	1.167663	1.14567	1.083296	1.172054	1.167694	1.16921	1.134892
201.4	1.098711	1.146058	1.161863	1.140954	1.086211	1.173108	1.171089	1.171335	1.14141
201.6	1.096057	1.142998	1.161033	1.137557	1.08861	1.173953	1.164482	1.172496	1.136818
201.8	1.098154	1.148791	1.162971	1.143065	1.085526	1.169353	1.167805	1.177265	1.13722
202	1.103838	1.146298	1.169029	1.141726	1.086294	1.1723	1.162687	1.177699	1.142152
202.2	1.099376	1.139723	1.16692	1.140611	1.085181	1.169701	1.168201	1.179732	1.139702
202.4	1.099466	1.153151	1.161468	1.136824	1.095417	1.175306	1.167334	1.176039	1.143742
202.6	1.104159	1.144737	1.172596	1.14292	1.087762	1.181001	1.173319	1.176777	1.140375
202.8	1.100399	1.14429	1.166781	1.140034	1.082839	1.173092	1.172977	1.175555	1.144783
203	1.101019	1.148242	1.170654	1.147789	1.089123	1.172102	1.177296	1.177091	1.146294
203.2	1.106615	1.143338	1.167032	1.140479	1.086587	1.176087	1.176777	1.182567	1.144714
203.4	1.104089	1.149514	1.168716	1.143971	1.089897	1.178384	1.167625	1.181344	1.147553
203.6	1.104049	1.14703	1.167659	1.146632	1.088053	1.174943	1.170504	1.180689	1.144523
203.8	1.109651	1.152406	1.166801	1.147833	1.093552	1.174685	1.177793	1.177076	1.139065
204	1.102662	1.15029	1.169545	1.146506	1.088654	1.17915	1.174097	1.175999	1.143477
204.2	1.102268	1.143783	1.17197	1.144213	1.086915	1.175739	1.175058	1.178655	1.143189
204.4	1.105105	1.147301	1.170858	1.148493	1.091576	1.18025	1.174061	1.180473	1.149017
204.6	1.10996	1.150787	1.168304	1.147398	1.093631	1.181351	1.171879	1.181611	1.151187
204.8	1.104794	1.149577	1.16948	1.14566	1.093619	1.181271	1.176025	1.179357	1.149028
205	1.106152	1.155002	1.165843	1.150036	1.096478	1.178138	1.175146	1.177273	1.145744
205.2	1.108068	1.148552	1.17658	1.143672	1.091136	1.180156	1.180828	1.180066	1.147967
205.4	1.109142	1.149066	1.17176	1.149488	1.090563	1.181137	1.182312	1.184427	1.148426
205.6	1.108684	1.145011	1.165372	1.153001	1.092758	1.178701	1.176205	1.185524	1.147622
205.8	1.103041	1.154015	1.172672	1.149796	1.09339	1.18301	1.175739	1.183924	1.149709
206	1.109543	1.153325	1.174246	1.147217	1.093657	1.181	1.175252	1.181586	1.151554
206.2	1.110758	1.155414	1.174537	1.14789	1.090431	1.181356	1.179613	1.190649	1.150575
206.4	1.108565	1.153081	1.16771	1.14582	1.096789	1.181031	1.178631	1.181541	1.148902
206.6	1.109731	1.152725	1.173229	1.152468	1.09253	1.185582	1.180755	1.183649	1.146673
206.8	1.110373	1.155144	1.176972	1.153353	1.093988	1.184442	1.179848	1.189451	1.14832
207	1.114402	1.159518	1.176901	1.148952	1.095901	1.182033	1.177813	1.185455	1.152521
207.2	1.103888	1.157056	1.176453	1.15561	1.098106	1.187269	1.185089	1.186218	1.150362
207.4	1.106749	1.162634	1.176148	1.151685	1.093044	1.183336	1.184964	1.181136	1.14716
207.6	1.114999	1.156697	1.175553	1.151741	1.094494	1.182647	1.178019	1.188986	1.148524
207.8	1.113377	1.156827	1.179573	1.15439	1.102321	1.184193	1.177352	1.187799	1.15252
208	1.115048	1.156217	1.173415	1.152889	1.095924	1.18442	1.179931	1.190379	1.152137
208.2	1.111772	1.15559	1.176192	1.152293	1.096783	1.184426	1.18296	1.188156	1.154605
208.4	1.118411	1.15241	1.175356	1.152015	1.095444	1.189006	1.18059	1.19095	1.158267
208.6	1.109449	1.160143	1.174762	1.152309	1.097396	1.193095	1.174646	1.186758	1.147584
208.8	1.114916	1.157818	1.177267	1.154428	1.092907	1.184995	1.178511	1.189312	1.155055
209	1.112369	1.159914	1.179342	1.156332	1.101359	1.189575	1.180016	1.193337	1.157321
209.2	1.117848	1.154966	1.176907	1.152747	1.097812	1.183264	1.185826	1.18813	1.154458
209.4	1.114602	1.158078	1.181258	1.157391	1.096015	1.185972	1.188057	1.190224	1.15379
209.6	1.120288	1.160572	1.178231	1.152041	1.098087	1.191447	1.184861	1.188183	1.15469
209.8	1.11402	1.156478	1.175668	1.156893	1.093901	1.191663	1.182981	1.183239	1.154967
210	1.110077	1.16024	1.179108	1.156868	1.092486	1.185647	1.187316	1.192023	1.154799
210.2	1.115314	1.164216	1.185349	1.160448	1.100473	1.183291	1.182697	1.192541	1.152049
210.4	1.117297	1.160389	1.178652	1.158955	1.102079	1.184642	1.18271	1.194003	1.156967
210.6	1.119326	1.163825	1.178414	1.164515	1.099424	1.19581	1.192063	1.192468	1.156959
210.8	1.116803	1.163399	1.181941	1.163418	1.102797	1.192519	1.189376	1.1907	1.15531
211	1.115958	1.159139	1.179791	1.156537	1.099319	1.186774	1.190342	1.196326	1.159188
211.2	1.118845	1.157864	1.186256	1.155176	1.104328	1.191253	1.188727	1.193455	1.162448
211.4	1.118925	1.168662	1.175148	1.160229	1.10103	1.192634	1.184414	1.196799	1.14882
211.6	1.11738	1.163793	1.180878	1.162116	1.105506	1.192886	1.181442	1.194709	1.158541
211.8	1.118826	1.158352	1.176863	1.159187	1.107992	1.184089	1.190017	1.194916	1.162498
212	1.118084	1.166933	1.183462	1.156986	1.106372	1.190095	1.187712	1.190243	1.157676
212.2	1.121212	1.16058	1.181817	1.155003	1.102177	1.193362	1.190958	1.190681	1.16227
212.4	1.121159	1.162978	1.191514	1.161132	1.098335	1.19108	1.18675	1.197398	1.162824
212.6	1.117602	1.157588	1.184324	1.155887	1.102465	1.18595	1.186619	1.201178	1.160178
212.8	1.12459	1.16455	1.185707	1.16116	1.104052	1.189404	1.188539	1.196349	1.15994
213	1.123882	1.166188	1.187017	1.159691	1.105228	1.198515	1.19043	1.1936	1.158729
213.2	1.122191	1.160889	1.181559	1.162986	1.099211	1.19193	1.190586	1.191151	1.162404
213.4	1.119087	1.164151	1.183385	1.158515	1.10338	1.191432	1.190379	1.194299	1.159806
213.6	1.122186	1.164679	1.183551	1.156855	1.107039	1.193404	1.194822	1.195789	1.162676
213.8	1.121466	1.164414	1.18516	1.165227	1.105506	1.192997	1.190224	1.199382	1.158691
214	1.120793	1.163289	1.18592	1.165084	1.10196	1.196781	1.191557	1.200132	1.16129
214.2	1.122516	1.16584	1.183708	1.157509	1.10669	1.192948	1.19032	1.192978	1.161143
214.4	1.117839	1.17166	1.184889	1.165843	1.106507	1.191497	1.192021	1.195011	1.167696
214.6	1.117586	1.166098	1.19125	1.166401	1.105462	1.192977	1.192943	1.197583	1.160292
214.8	1.12391	1.167791	1.181059	1.168521	1.109947	1.198389	1.194231	1.200419	1.162722
215	1.129234	1.16697	1.187322	1.16057	1.108901	1.1939	1.193973	1.200161	1.160226
215.2	1.127622	1.169386	1.186396	1.164122	1.104371	1.199263	1.195134	1.202123	1.164531
215.4	1.129691	1.16964	1.189651	1.16077	1.108438	1.19227	1.197371	1.195015	1.16603
215.6	1.125411	1.164784	1.187862	1.16724	1.109606	1.199813	1.194196	1.195016	1.165187
215.8	1.126035	1.172504	1.186065	1.171325	1.105475	1.197166	1.189081	1.197073	1.165036
216	1.11737	1.166334	1.187256	1.163825	1.111628	1.196471	1.194862	1.198894	1.165125
216.2	1.127496	1.173468	1.190695	1.16414	1.112341	1.200005	1.196812	1.204037	1.166154
216.4	1.127539	1.169957	1.191878	1.166984	1.11219	1.195493	1.1988	1.20196	1.168253
216.6	1.124263	1.169065	1.185828	1.167258	1.107133	1.19878	1.196972	1.204727	1.169382
216.8	1.126416	1.172812	1.191426	1.170341	1.109373	1.198204	1.197525	1.201397	1.165659
217	1.129676	1.170274	1.185652	1.161573	1.111882	1.198135	1.19633	1.200428	1.166946
217.2	1.127949	1.169153	1.191091	1.169	1.107894	1.197139	1.191887	1.202459	1.169518
217.4	1.128908	1.166799	1.197534	1.171197	1.106823	1.201007	1.203844	1.208591	1.166513
217.6	1.130894	1.170851	1.193534	1.170649	1.110445	1.195819	1.204132	1.202786	1.172067
217.8	1.128504	1.168424	1.190566	1.168522	1.112104	1.196714	1.196598	1.204351	1.167579
218	1.128763	1.171439	1.196542	1.170667	1.11127	1.19732	1.196617	1.204279	1.168715
218.2	1.129753	1.174803	1.193674	1.176311	1.110396	1.205566	1.201466	1.201313	1.171354
218.4	1.132968	1.176754	1.196174	1.169636	1.1091	1.201675	1.202689	1.204461	1.167654
218.6	1.130228	1.171922	1.194733	1.172754	1.110247	1.198017	1.198813	1.204967	1.169822
218.8	1.13031	1.17291	1.194631	1.168251	1.112221	1.205473	1.195981	1.198499	1.167709
219	1.12491	1.17324	1.191773	1.166149	1.117205	1.202699	1.199017	1.210187	1.169363
219.2	1.134561	1.174818	1.197669	1.175239	1.112952	1.198688	1.201277	1.212307	1.168683
219.4	1.127957	1.17738	1.191256	1.167758	1.111414	1.203434	1.198816	1.204182	1.174006
219.6	1.129935	1.180454	1.195077	1.17287	1.112099	1.201892	1.204768	1.198763	1.171606
219.8	1.131377	1.173729	1.195861	1.17281	1.108768	1.208199	1.202429	1.204084	1.174986
220	1.132836	1.17437	1.193439	1.171576	1.112173	1.201641	1.203877	1.209137	1.170529
220.2	1.128971	1.178098	1.193468	1.174835	1.114906	1.203691	1.194306	1.208146	1.173216
220.4	1.133272	1.175526	1.196543	1.167982	1.118248	1.20252	1.206085	1.2059	1.171081
220.6	1.137744	1.178765	1.198161	1.172847	1.118741	1.202937	1.199281	1.211856	1.173798
220.8	1.135341	1.176765	1.201322	1.17113	1.11657	1.202478	1.19953	1.209573	1.169538
221	1.129929	1.177763	1.19521	1.174832	1.114804	1.203908	1.202354	1.200547	1.17636
221.2	1.13426	1.177005	1.199322	1.174252	1.113722	1.204635	1.201718	1.206191	1.17435
221.4	1.130171	1.182523	1.195255	1.173802	1.124837	1.203002	1.199633	1.21088	1.173001
221.6	1.132333	1.182298	1.193624	1.174047	1.116364	1.204351	1.206364	1.209251	1.173845
221.8	1.135378	1.182078	1.199892	1.174637	1.119428	1.206905	1.196597	1.211469	1.176032
222	1.131655	1.174021	1.200158	1.173154	1.113786	1.209838	1.202211	1.209545	1.177836
222.2	1.135975	1.179481	1.197152	1.176732	1.119149	1.208694	1.205007	1.205687	1.174852
222.4	1.135896	1.183153	1.200007	1.174414	1.114975	1.207906	1.204607	1.210943	1.170206
222.6	1.130373	1.175822	1.198102	1.182345	1.115608	1.205178	1.203409	1.2127	1.175359
222.8	1.138098	1.179236	1.20144	1.179804	1.124021	1.204556	1.208579	1.205512	1.17072
223	1.137206	1.180291	1.198516	1.169834	1.127432	1.208564	1.203568	1.210782	1.172488
223.2	1.136778	1.181229	1.195688	1.174001	1.121346	1.205669	1.206138	1.205941	1.177264
223.4	1.13975	1.184378	1.197292	1.174944	1.116092	1.207931	1.201628	1.210725	1.18023
223.6	1.137686	1.181675	1.199581	1.17788	1.111851	1.20755	1.210206	1.212005	1.178229
223.8	1.141696	1.183494	1.195005	1.177577	1.119511	1.205833	1.208224	1.215488	1.177189
224	1.134731	1.178614	1.198674	1.176485	1.124763	1.204871	1.201905	1.211617	1.179844
224.2	1.142589	1.184155	1.19817	1.175195	1.123977	1.209508	1.203563	1.215561	1.169468
224.4	1.137973	1.184354	1.201257	1.178537	1.114501	1.212756	1.20661	1.215907	1.179635
224.6	1.137384	1.186165	1.203924	1.176377	1.123834	1.208437	1.213001	1.217229	1.177935
224.8	1.137248	1.183223	1.198929	1.182469	1.120195	1.208028	1.206459	1.21408	1.176131
225	1.141471	1.185607	1.201994	1.184803	1.119952	1.220759	1.211216	1.2157	1.176576
225.2	1.141192	1.180309	1.204514	1.183224	1.120429	1.210979	1.211849	1.215654	1.177792
225.4	1.139219	1.18797	1.205209	1.183004	1.122344	1.21119	1.210475	1.21261	1.177915
225.6	1.141692	1.182319	1.204996	1.180836	1.117673	1.216498	1.212255	1.218228	1.17472
225.8	1.141479	1.185964	1.207279	1.181911	1.121168	1.208861	1.210173	1.216485	1.180737
226	1.146361	1.188624	1.202657	1.181796	1.126747	1.213973	1.208977	1.21436	1.178327
226.2	1.141558	1.186062	1.203021	1.178111	1.122545	1.210502	1.20823	1.211869	1.184077
226.4	1.143603	1.18432	1.210788	1.176316	1.117019	1.216327	1.20615	1.213066	1.182031
226.6	1.143851	1.184467	1.206341	1.185373	1.124058	1.213247	1.207819	1.216299	1.182131
226.8	1.146652	1.187454	1.207928	1.184647	1.126694	1.211514	1.209778	1.21878	1.18543
227	1.140275	1.185608	1.203898	1.182502	1.127431	1.215976	1.208353	1.216353	1.178767
227.2	1.14505	1.185732	1.202755	1.179881	1.125108	1.216323	1.21261	1.217269	1.184345
227.4	1.146019	1.187632	1.206868	1.186956	1.129694	1.21634	1.209576	1.21406	1.184178
227.6	1.14848	1.187169	1.207491	1.185891	1.122813	1.215247	1.21444	1.219838	1.184417
227.8	1.140541	1.189136	1.206603	1.181444	1.12433	1.213483	1.212906	1.218282	1.18122
228	1.14908	1.187894	1.204179	1.182857	1.132025	1.218397	1.215856	1.213931	1.184065
228.2	1.149051	1.187303	1.209349	1.184238	1.132935	1.209292	1.210243	1.221687	1.186113
228.4	1.147155	1.18652	1.207477	1.179996	1.125216	1.212419	1.214763	1.219689	1.183692
228.6	1.142108	1.189368	1.206252	1.185324	1.126479	1.213843	1.213561	1.220606	1.185028
228.8	1.14623	1.191305	1.211289	1.184022	1.135043	1.211935	1.217024	1.220317	1.18394
229	1.146057	1.189474	1.210382	1.183001	1.13458	1.214491	1.216403	1.220067	1.185707
229.2	1.148574	1.192463	1.211607	1.190018	1.129323	1.216481	1.213375	1.223736	1.185017
229.4	1.147732	1.193942	1.20853	1.182906	1.135189	1.217122	1.217221	1.220757	1.190774
229.6	1.148814	1.189167	1.208382	1.18265	1.132476	1.218603	1.221051	1.215662	1.186439
229.8	1.146821	1.186578	1.208317	1.186435	1.129472	1.218892	1.211766	1.220344	1.192947
230	1.146036	1.195279	1.207737	1.189795	1.127079	1.219636	1.214617	1.218696	1.186452
230.2	1.14716	1.190676	1.204005	1.185836	1.127576	1.221988	1.217221	1.222791	1.184699
230.4	1.149079	1.196177	1.209603	1.192655	1.132246	1.21966	1.213407	1.219938	1.181769
230.6	1.146287	1.194225	1.211143	1.188687	1.130935	1.216337	1.215664	1.220583	1.189714
230.8	1.144531	1.19547	1.211131	1.192109	1.133952	1.223846	1.215111	1.217594	1.188915
231	1.154616	1.19237	1.206056	1.186891	1.136378	1.218112	1.215794	1.221579	1.188157
231.2	1.14923	1.192244	1.211264	1.186269	1.130406	1.214065	1.216861	1.223202	1.182782
231.4	1.150655	1.194969	1.209237	1.192017	1.129028	1.218307	1.208394	1.223652	1.187098
231.6	1.14962	1.195645	1.209575	1.188564	1.129847	1.222254	1.218407	1.222701	1.190583
231.8	1.145281	1.196619	1.216754	1.189731	1.130866	1.226775	1.217176	1.218448	1.190399
232	1.150545	1.192883	1.212606	1.188311	1.127915	1.217283	1.219812	1.220892	1.188482
232.2	1.152873	1.196179	1.213235	1.182837	1.130596	1.225074	1.22372	1.222811	1.189762
232.4	1.150812	1.189941	1.209714	1.188993	1.131678	1.225959	1.212688	1.224597	1.189485
232.6	1.15486	1.196227	1.207488	1.187205	1.136724	1.223125	1.218887	1.231352	1.193273
232.8	1.150922	1.194067	1.20969	1.190685	1.130588	1.225798	1.223306	1.222053	1.189465
233	1.150047	1.19606	1.219017	1.188131	1.131363	1.222686	1.216082	1.221625	1.187653
233.2	1.14938	1.197319	1.216279	1.195714	1.132655	1.218469	1.217298	1.227253	1.193102
233.4	1.15569	1.19674	1.21962	1.188212	1.135237	1.220915	1.214704	1.232005	1.189894
233.6	1.146749	1.200191	1.214121	1.18808	1.134209	1.221224	1.221322	1.229188	1.194105
233.8	1.15343	1.199547	1.209325	1.191101	1.133743	1.22252	1.221866	1.225291	1.192173
234	1.152301	1.198928	1.215175	1.19188	1.128349	1.222742	1.219731	1.230712	1.193402
234.2	1.154908	1.192257	1.214141	1.189201	1.136927	1.224562	1.220655	1.225678	1.190276
234.4	1.147871	1.195945	1.216018	1.189935	1.134935	1.22344	1.221049	1.227609	1.194408
234.6	1.155641	1.191088	1.210092	1.191704	1.135693	1.223711	1.216895	1.233532	1.195528
234.8	1.151103	1.197428	1.218698	1.194461	1.141167	1.223077	1.218302	1.226306	1.194983
235	1.156154	1.193389	1.222914	1.187182	1.132371	1.225044	1.223706	1.225137	1.193467
235.2	1.157559	1.19958	1.214102	1.192465	1.132558	1.22656	1.223861	1.228812	1.193196
235.4	1.156357	1.198714	1.217245	1.193962	1.138413	1.231588	1.223177	1.233748	1.190748
235.6	1.155819	1.196143	1.220315	1.197076	1.138513	1.222736	1.219191	1.22871	1.199644
235.8	1.150626	1.196271	1.215739	1.198218	1.144886	1.223524	1.21643	1.226048	1.189778
236	1.15782	1.201395	1.213805	1.202695	1.139486	1.226461	1.21485	1.23289	1.19267
236.2	1.154515	1.202391	1.215992	1.196453	1.133785	1.221673	1.222536	1.227213	1.194464
236.4	1.156642	1.198806	1.216277	1.20005	1.140883	1.225717	1.224569	1.231296	1.198176
236.6	1.157736	1.198169	1.221009	1.192487	1.140318	1.227191	1.215386	1.231612	1.197839
236.8	1.158508	1.202526	1.22058	1.200729	1.138471	1.230257	1.223674	1.227422	1.196348
237	1.159979	1.2026	1.223911	1.193223	1.141746	1.229474	1.222326	1.234431	1.20032
237.22	1.15857	1.199434	1.221194	1.198306	1.136862	1.232884	1.223708	1.229554	1.195014
237.4	1.155384	1.195564	1.21494	1.197337	1.137895	1.227536	1.218703	1.225267	1.197364
237.6	1.158996	1.203767	1.223879	1.191977	1.137683	1.227048	1.226237	1.235485	1.197553
237.8	1.163795	1.208905	1.22314	1.204033	1.141543	1.230843	1.228942	1.234608	1.197493
238	1.166477	1.200314	1.221191	1.195381	1.145188	1.22589	1.231316	1.234713	1.196689
238.2	1.158909	1.203811	1.216863	1.201965	1.140026	1.226885	1.230672	1.227614	1.202104
238.4	1.16445	1.204228	1.220355	1.195362	1.146243	1.231738	1.224916	1.232035	1.198953
238.6	1.166141	1.201814	1.217594	1.193685	1.138947	1.231477	1.222034	1.22978	1.198237
238.8	1.160469	1.202792	1.220251	1.203203	1.145408	1.228228	1.223754	1.235102	1.194415
239	1.158233	1.203684	1.22325	1.200138	1.145817	1.233272	1.22658	1.237964	1.199686
239.2	1.161657	1.204567	1.219547	1.191579	1.142752	1.225231	1.225897	1.238347	1.196862
239.4	1.164329	1.208082	1.217742	1.199458	1.138963	1.232934	1.22515	1.234912	1.199546
239.6	1.158848	1.207052	1.220339	1.198793	1.140495	1.227836	1.230445	1.234012	1.195588
239.8	1.164895	1.20623	1.223957	1.201626	1.147585	1.23165	1.23136	1.237632	1.20363
240	1.163117	1.211395	1.221983	1.204055	1.145442	1.233165	1.231386	1.235417	1.199296
240.2	1.159149	1.205917	1.220448	1.201967	1.144069	1.223258	1.235834	1.236041	1.200531
240.4	1.161233	1.205253	1.222323	1.199495	1.14144	1.228812	1.23457	1.232088	1.201451
240.6	1.162961	1.206068	1.227431	1.199271	1.142892	1.233702	1.226765	1.235288	1.200972
240.8	1.160178	1.201982	1.223544	1.206913	1.147725	1.22682	1.232824	1.235504	1.199162
241	1.163745	1.205251	1.22612	1.204471	1.154329	1.233811	1.229813	1.240985	1.201513
241.2	1.161524	1.2067	1.227861	1.203792	1.148582	1.232142	1.228346	1.23612	1.198395
241.4	1.161943	1.205565	1.223346	1.198938	1.14967	1.236453	1.234876	1.240078	1.200769
241.6	1.160118	1.213127	1.219626	1.202585	1.147923	1.232046	1.224401	1.23632	1.200804
241.8	1.167386	1.203921	1.224273	1.196576	1.145407	1.233831	1.229791	1.235175	1.199883
242	1.164339	1.20569	1.223771	1.204669	1.14559	1.235391	1.23072	1.233045	1.202425
242.2	1.164903	1.203116	1.222743	1.205478	1.141183	1.234881	1.232274	1.242157	1.203979
242.4	1.16142	1.209203	1.228189	1.206925	1.144113	1.23108	1.228301	1.242856	1.209718
242.6	1.166724	1.209796	1.22661	1.20559	1.146265	1.231501	1.237059	1.245353	1.201993
242.8	1.160256	1.212422	1.219472	1.20553	1.141011	1.234608	1.232377	1.246113	1.204585
243	1.168362	1.212675	1.225603	1.208165	1.151141	1.232257	1.232088	1.242267	1.205502
243.2	1.164338	1.20099	1.22742	1.203467	1.144822	1.236569	1.23551	1.238495	1.203315
243.4	1.165225	1.202609	1.224298	1.204544	1.144431	1.237225	1.232313	1.235968	1.204404
243.6	1.162788	1.205909	1.229516	1.20598	1.14712	1.234669	1.232021	1.243442	1.204749
243.8	1.167368	1.21137	1.225978	1.20401	1.149546	1.238757	1.235369	1.241597	1.208089
244	1.165874	1.209444	1.227613	1.204409	1.147862	1.241995	1.235648	1.239632	1.205694
244.2	1.169144	1.215162	1.230112	1.20321	1.149897	1.237332	1.239441	1.23952	1.204583
244.4	1.167676	1.209529	1.230897	1.20431	1.146499	1.240526	1.236353	1.239802	1.211042
244.6	1.166647	1.209602	1.229456	1.205805	1.145335	1.235662	1.233583	1.243887	1.204447
244.8	1.166789	1.209101	1.224719	1.205572	1.147417	1.244076	1.232497	1.243101	1.212603
245	1.167557	1.210324	1.23013	1.20338	1.149778	1.240089	1.235891	1.243166	1.20666
245.2	1.167593	1.213192	1.231092	1.208416	1.152797	1.238869	1.234891	1.240758	1.206717
245.4	1.167577	1.221748	1.22935	1.209349	1.148999	1.237735	1.234332	1.241077	1.206116
245.6	1.173298	1.214521	1.232585	1.207729	1.147486	1.238252	1.236913	1.243757	1.207923
245.8	1.16534	1.214953	1.229499	1.205811	1.148694	1.241261	1.234144	1.242221	1.206555
246	1.165919	1.209142	1.234741	1.204754	1.154403	1.237159	1.233561	1.239339	1.209254
246.2	1.1681	1.210542	1.228254	1.211446	1.154739	1.236066	1.235941	1.244504	1.206357
246.4	1.170379	1.216367	1.234154	1.212829	1.151946	1.239902	1.232947	1.248402	1.2115
246.6	1.172292	1.215163	1.231641	1.204783	1.145901	1.245404	1.235798	1.238974	1.209895
246.8	1.168376	1.214307	1.236487	1.206731	1.150024	1.241438	1.231832	1.241332	1.209578
247	1.170928	1.212807	1.230902	1.207073	1.155094	1.239271	1.23886	1.242731	1.212852
247.2	1.166783	1.211304	1.227944	1.21057	1.151866	1.241098	1.236314	1.24714	1.209994
247.4	1.173662	1.212804	1.229342	1.20992	1.154037	1.24561	1.242189	1.241974	1.207413
247.6	1.176391	1.213325	1.228864	1.210192	1.150428	1.243694	1.243601	1.241666	1.217597
247.8	1.172048	1.214203	1.231619	1.205859	1.152662	1.242066	1.241935	1.243409	1.211591
248	1.168414	1.219186	1.228335	1.215424	1.156404	1.238311	1.238653	1.248944	1.206453
248.2	1.1754	1.213687	1.233815	1.217264	1.153355	1.241256	1.239209	1.24718	1.213834
248.4	1.176125	1.215081	1.231813	1.207436	1.156824	1.239419	1.241497	1.247243	1.210446
248.6	1.169547	1.215703	1.236108	1.211468	1.151837	1.242598	1.24541	1.24576	1.212697
248.8	1.175822	1.214753	1.231099	1.212801	1.159496	1.246215	1.239803	1.249799	1.211025
249	1.173457	1.214671	1.236853	1.208823	1.155561	1.246457	1.241024	1.242411	1.214884
249.2	1.170556	1.220056	1.23398	1.214339	1.15614	1.241414	1.235793	1.251571	1.210682
249.4	1.176361	1.214148	1.238598	1.217349	1.161581	1.243089	1.235563	1.243881	1.210129
249.6	1.169694	1.215991	1.23777	1.214891	1.156252	1.239627	1.240447	1.254562	1.213185
249.8	1.173066	1.21714	1.232162	1.214078	1.15402	1.24109	1.242397	1.244778	1.212324
250	1.175969	1.213206	1.240139	1.214085	1.155833	1.241515	1.239445	1.244955	1.208841
250.2	1.175961	1.224188	1.237543	1.214074	1.157254	1.244761	1.238529	1.253101	1.214122
250.4	1.175654	1.217942	1.237293	1.217263	1.154591	1.238432	1.246799	1.245961	1.216939
250.6	1.176614	1.217682	1.240116	1.212071	1.159256	1.24501	1.243851	1.248022	1.211708
250.8	1.181122	1.221261	1.241094	1.212263	1.161142	1.246231	1.250218	1.250445	1.214817
251	1.171045	1.216605	1.237809	1.215007	1.155444	1.246486	1.245701	1.243627	1.219528
251.2	1.178598	1.215109	1.236978	1.218952	1.154451	1.24372	1.25	1.25788	1.211771
251.4	1.176444	1.218001	1.241015	1.215481	1.160907	1.243461	1.24603	1.250021	1.209828
251.6	1.174241	1.223118	1.233802	1.216854	1.155038	1.247202	1.247311	1.247781	1.212002
251.8	1.177677	1.218611	1.238372	1.21981	1.159373	1.244675	1.242443	1.247737	1.217703
252	1.178578	1.221379	1.240556	1.219043	1.158674	1.247035	1.243896	1.261667	1.217609
252.2	1.180115	1.221047	1.238635	1.21702	1.158919	1.249079	1.241181	1.259154	1.213594
252.4	1.171993	1.222456	1.238631	1.214805	1.158379	1.247007	1.242206	1.252955	1.210007
252.6	1.178312	1.227597	1.240381	1.214485	1.16002	1.246659	1.248042	1.249143	1.216855
252.8	1.18387	1.223161	1.239014	1.213326	1.155743	1.246228	1.245696	1.254254	1.213425
253	1.172	1.219275	1.240841	1.218894	1.161171	1.249433	1.245339	1.250077	1.218051
253.2	1.177907	1.219094	1.245865	1.218235	1.158466	1.251666	1.242092	1.252454	1.218492
253.4	1.185402	1.222335	1.241303	1.217028	1.161152	1.249798	1.24265	1.252188	1.219957
253.6	1.177852	1.223544	1.23962	1.217764	1.159206	1.247846	1.248196	1.254759	1.221779
253.8	1.18479	1.227294	1.245262	1.215707	1.160693	1.245742	1.24404	1.245972	1.216923
254	1.176601	1.218628	1.240889	1.217142	1.161379	1.250664	1.245691	1.254407	1.219839
254.2	1.173495	1.21852	1.237416	1.220805	1.165526	1.251249	1.247501	1.258252	1.216642
254.4	1.178191	1.22632	1.247106	1.219575	1.161903	1.248057	1.246721	1.256726	1.218283
254.6	1.182094	1.222611	1.243354	1.219781	1.160669	1.247082	1.250625	1.258516	1.219062
254.8	1.179274	1.230297	1.243245	1.220864	1.158835	1.249614	1.243271	1.25197	1.220239
255	1.179264	1.222523	1.244641	1.218004	1.162381	1.252932	1.246417	1.254014	1.22205
255.2	1.186355	1.220832	1.234661	1.219955	1.162382	1.246043	1.249746	1.256807	1.221795
255.4	1.181953	1.222451	1.242307	1.222434	1.166187	1.249821	1.244104	1.256257	1.220404
255.6	1.177442	1.226753	1.243624	1.222589	1.164331	1.247984	1.251102	1.254754	1.215455
255.8	1.179818	1.232346	1.241244	1.214707	1.165067	1.255182	1.246556	1.256633	1.220518
256	1.182118	1.225239	1.241563	1.218973	1.168062	1.250669	1.24483	1.257757	1.226375
256.2	1.178974	1.226571	1.243624	1.219506	1.163364	1.252767	1.249547	1.256501	1.220058
256.4	1.17905	1.223952	1.24127	1.222621	1.166677	1.250163	1.253731	1.259117	1.215504
256.6	1.18311	1.225718	1.246761	1.222326	1.167034	1.247735	1.247262	1.261041	1.219007
256.8	1.182	1.229019	1.242938	1.221172	1.165877	1.253588	1.251245	1.253108	1.218597
257	1.180641	1.224402	1.246563	1.220799	1.164849	1.247151	1.2517	1.257399	1.21986
257.2	1.183669	1.224792	1.242612	1.21381	1.165181	1.249514	1.250285	1.258361	1.224248
257.4	1.181014	1.228463	1.24536	1.229012	1.169983	1.251818	1.251012	1.262029	1.221993
257.6	1.185522	1.22795	1.247798	1.22452	1.163861	1.254058	1.250141	1.260895	1.222232
257.8	1.188273	1.231951	1.248978	1.221121	1.161488	1.252277	1.252083	1.258116	1.221536
258	1.183651	1.223726	1.2515	1.218424	1.161352	1.257497	1.248881	1.256198	1.22317
258.2	1.18099	1.225422	1.244625	1.227814	1.167255	1.256933	1.252517	1.258911	1.221095
258.4	1.182698	1.225448	1.245521	1.220668	1.166281	1.249398	1.257507	1.263963	1.225817
258.6	1.186593	1.226999	1.249196	1.228083	1.169559	1.253168	1.254023	1.257526	1.224602
258.8	1.180054	1.230784	1.241938	1.217273	1.166118	1.249258	1.250335	1.259503	1.222431
259	1.184739	1.233804	1.246164	1.22214	1.167071	1.258931	1.251238	1.257905	1.225342
259.2	1.184413	1.220424	1.248467	1.224219	1.16901	1.255157	1.254812	1.258618	1.223844
259.4	1.182753	1.228532	1.245671	1.227388	1.171052	1.251782	1.250343	1.261411	1.228103
259.6	1.181162	1.228331	1.252279	1.223069	1.166786	1.25462	1.252295	1.264226	1.224134
259.8	1.188019	1.23117	1.245167	1.223816	1.166962	1.256979	1.253402	1.256586	1.23005
260	1.186683	1.232572	1.247047	1.22571	1.165242	1.256614	1.256113	1.258172	1.226155
260.2	1.187551	1.232156	1.244959	1.218521	1.167516	1.252384	1.252115	1.265806	1.226507
260.4	1.189888	1.234038	1.250978	1.225976	1.168031	1.256005	1.252697	1.265509	1.221272
260.6	1.190122	1.235524	1.247329	1.223555	1.169656	1.259599	1.251577	1.257922	1.225162
260.8	1.185116	1.23208	1.250223	1.229984	1.169024	1.256515	1.258116	1.264751	1.226935
261	1.188823	1.227802	1.253565	1.221781	1.174328	1.256532	1.257557	1.261253	1.227875
261.2	1.187725	1.230168	1.246713	1.220329	1.168299	1.252606	1.253319	1.261762	1.226363
261.4	1.192568	1.23001	1.24712	1.231561	1.176357	1.257632	1.255476	1.268785	1.22925
261.6	1.187587	1.234079	1.252469	1.22192	1.167498	1.25218	1.253905	1.264117	1.229263
261.8	1.188931	1.234298	1.252329	1.227306	1.17573	1.258065	1.252628	1.259041	1.228193
262	1.189197	1.233988	1.25153	1.222629	1.168457	1.257633	1.255459	1.262608	1.226555
262.2	1.190307	1.22959	1.248591	1.227331	1.165421	1.256705	1.263146	1.261183	1.227009
262.4	1.187938	1.233541	1.251677	1.222729	1.169217	1.255645	1.261179	1.264834	1.222483
262.6	1.192483	1.236239	1.256967	1.22576	1.169012	1.25854	1.254637	1.263451	1.231796
262.8	1.187593	1.232308	1.252171	1.230472	1.16787	1.259934	1.256422	1.267212	1.225436
263	1.188924	1.235179	1.249128	1.226631	1.167932	1.253038	1.255602	1.261643	1.23521
263.2	1.185645	1.230462	1.249269	1.229827	1.167931	1.258268	1.255354	1.259486	1.230708
263.4	1.192355	1.234241	1.257945	1.225999	1.176216	1.255446	1.267081	1.264754	1.230527
263.6	1.185169	1.234613	1.256369	1.233122	1.175937	1.256018	1.263524	1.266759	1.233306
263.8	1.195988	1.237682	1.251686	1.225897	1.177157	1.256579	1.260199	1.266269	1.22831
264	1.191375	1.235379	1.250718	1.231552	1.172243	1.259589	1.256539	1.262264	1.229323
264.2	1.186833	1.230123	1.252531	1.228442	1.16587	1.260967	1.261445	1.267665	1.23099
264.4	1.187133	1.234612	1.253732	1.233252	1.170379	1.255608	1.256645	1.262937	1.231911
264.6	1.185371	1.236033	1.249661	1.234251	1.171199	1.25886	1.259988	1.267029	1.229242
264.8	1.191844	1.23705	1.251989	1.233314	1.175419	1.257026	1.258978	1.271978	1.229112
265	1.190603	1.238117	1.250949	1.22933	1.169459	1.263382	1.260269	1.268011	1.233329
265.2	1.193461	1.232274	1.250248	1.225288	1.170543	1.261291	1.257319	1.268414	1.231003
265.4	1.192902	1.235273	1.256935	1.230482	1.174677	1.263919	1.257781	1.26757	1.231228
265.6	1.190493	1.234058	1.255082	1.233791	1.174869	1.264791	1.26081	1.265607	1.2296
265.8	1.196868	1.236	1.258151	1.229789	1.173006	1.262186	1.262078	1.267452	1.230559
266	1.19591	1.237651	1.253211	1.232347	1.177781	1.266433	1.262941	1.263143	1.228401
266.2	1.194209	1.238412	1.251335	1.23505	1.168586	1.264815	1.254067	1.267573	1.237834
266.4	1.192973	1.233869	1.258466	1.235072	1.16964	1.266129	1.262347	1.265431	1.236575
266.6	1.191304	1.239555	1.253206	1.230881	1.173613	1.263441	1.26283	1.271521	1.233265
266.8	1.196263	1.234242	1.259246	1.235805	1.175344	1.268792	1.262895	1.272488	1.233689
267	1.200876	1.24068	1.255186	1.229464	1.176973	1.265217	1.264383	1.271737	1.234439
267.2	1.195572	1.245721	1.263377	1.233321	1.176285	1.267866	1.263812	1.267587	1.237819
267.4	1.195417	1.242853	1.265366	1.233872	1.174959	1.26728	1.262309	1.264232	1.231761
267.6	1.195233	1.23654	1.256483	1.235047	1.179366	1.26808	1.264176	1.26756	1.233718
267.8	1.194284	1.234832	1.256535	1.235389	1.175589	1.263875	1.265035	1.269172	1.238283
268	1.191799	1.240063	1.258241	1.231615	1.177683	1.264893	1.257108	1.270312	1.238186
268.2	1.195059	1.240494	1.258956	1.232373	1.17782	1.26351	1.264082	1.270586	1.234583
268.4	1.191019	1.248514	1.257437	1.235828	1.178188	1.268648	1.263559	1.270713	1.233341
268.6	1.202504	1.238506	1.26831	1.238176	1.17784	1.266136	1.266258	1.268908	1.234045
268.8	1.196111	1.235886	1.258276	1.238056	1.177735	1.267646	1.264848	1.270951	1.234167
269	1.197396	1.235941	1.253752	1.238571	1.18324	1.262898	1.263427	1.273164	1.233735
269.2	1.192999	1.241523	1.263977	1.235698	1.175596	1.259399	1.257032	1.272071	1.24044
269.4	1.197399	1.239736	1.26085	1.239094	1.180843	1.263364	1.263699	1.274777	1.231977
269.6	1.197085	1.24461	1.260721	1.228436	1.175257	1.264579	1.260606	1.272648	1.236175
269.8	1.19861	1.239282	1.255832	1.233689	1.182243	1.271851	1.268037	1.271666	1.23932
270	1.20287	1.244866	1.258732	1.234568	1.176787	1.26716	1.261382	1.272528	1.232838
270.2	1.203591	1.245666	1.25984	1.24275	1.183377	1.269669	1.265558	1.269905	1.240051
270.4	1.200365	1.244133	1.26181	1.234742	1.180919	1.264916	1.269737	1.268203	1.236879
270.6	1.196142	1.237001	1.257209	1.232931	1.178376	1.264704	1.26751	1.272759	1.2384
270.8	1.194384	1.240419	1.259054	1.237233	1.180464	1.268213	1.263434	1.272012	1.238352
271	1.198261	1.243396	1.256711	1.240843	1.175477	1.265073	1.265091	1.273964	1.24145
271.2	1.19912	1.249175	1.264417	1.235457	1.185765	1.269118	1.265818	1.273771	1.238872
271.4	1.199579	1.247455	1.26479	1.238233	1.187684	1.268837	1.267607	1.270965	1.239981
271.6	1.200526	1.244713	1.264066	1.240478	1.180687	1.271365	1.261287	1.272824	1.238216
271.8	1.200452	1.238002	1.261897	1.238781	1.180946	1.259706	1.266277	1.277146	1.238349
272	1.200468	1.238064	1.263492	1.235922	1.187122	1.26741	1.270742	1.273482	1.233793
272.2	1.197957	1.241284	1.258862	1.240537	1.18268	1.270008	1.266229	1.279703	1.238257
272.4	1.201497	1.240004	1.263848	1.237192	1.182893	1.2683	1.270256	1.280422	1.236285
272.6	1.203043	1.243619	1.260662	1.244617	1.187121	1.272096	1.265233	1.265925	1.242949
272.8	1.199933	1.242681	1.262117	1.244846	1.179092	1.267137	1.267962	1.276481	1.24152
273	1.200619	1.244066	1.263542	1.239025	1.188432	1.272269	1.270175	1.282282	1.243028
273.2	1.199361	1.240776	1.266276	1.243089	1.183384	1.273504	1.266908	1.28205	1.239986
273.4	1.206999	1.243118	1.261358	1.238963	1.18395	1.268203	1.266128	1.273507	1.243649
273.6	1.19889	1.243947	1.264619	1.23695	1.178635	1.261523	1.265844	1.27951	1.244998
273.8	1.202631	1.244294	1.266802	1.239001	1.18896	1.268706	1.265457	1.273292	1.240975
274	1.197558	1.243921	1.260541	1.239861	1.186726	1.267604	1.269599	1.275363	1.235681
274.2	1.201588	1.246797	1.262779	1.239097	1.176827	1.272066	1.270999	1.281358	1.240091
274.4	1.201712	1.248189	1.263102	1.241673	1.185978	1.271396	1.272661	1.276078	1.242804
274.6	1.203213	1.24451	1.2678	1.243393	1.189814	1.270248	1.270162	1.274443	1.242144
274.8	1.203975	1.243663	1.261727	1.240165	1.188069	1.275033	1.267725	1.274191	1.241426
275	1.20682	1.242127	1.270405	1.243304	1.1847	1.274756	1.270747	1.282069	1.241914
275.2	1.199003	1.246213	1.264426	1.239302	1.188307	1.268826	1.266222	1.278047	1.241257
275.4	1.201239	1.249901	1.261724	1.244417	1.191691	1.277341	1.269415	1.28386	1.238099
275.6	1.20893	1.242073	1.270593	1.239242	1.17954	1.272946	1.27281	1.27985	1.242138
275.8	1.205036	1.243678	1.264125	1.241588	1.186787	1.269799	1.268791	1.281377	1.24091
276	1.205434	1.242999	1.265731	1.241417	1.189122	1.272829	1.269369	1.277794	1.241673
276.2	1.200892	1.248495	1.268216	1.2409	1.186445	1.272986	1.277031	1.285093	1.242777
276.4	1.203546	1.245101	1.266385	1.240836	1.18758	1.276723	1.270581	1.281129	1.245724
276.6	1.205629	1.252262	1.264364	1.243713	1.183792	1.272028	1.268908	1.277227	1.239991
276.8	1.203351	1.249669	1.269485	1.243269	1.188801	1.272087	1.272718	1.273967	1.24484
277	1.200711	1.247839	1.265637	1.240559	1.186207	1.279214	1.268384	1.279998	1.241098
277.2	1.200521	1.249373	1.26536	1.24482	1.186339	1.273339	1.274705	1.282589	1.240977
277.4	1.206002	1.255214	1.266971	1.246158	1.192499	1.269291	1.27513	1.28063	1.242901
277.6	1.205349	1.249727	1.269655	1.243909	1.186915	1.273766	1.269763	1.277878	1.248611
277.8	1.210686	1.249892	1.26624	1.242088	1.188249	1.275158	1.26993	1.275233	1.242856
278	1.205018	1.244122	1.27104	1.246608	1.185452	1.276114	1.276514	1.277221	1.242698
278.2	1.203261	1.248609	1.269197	1.245387	1.194556	1.274463	1.26956	1.278041	1.24802
278.4	1.203771	1.250256	1.266256	1.24244	1.187668	1.276132	1.273738	1.281241	1.244106
278.6	1.202928	1.253862	1.264897	1.248696	1.187619	1.27626	1.268207	1.281932	1.244279
278.8	1.203666	1.257231	1.273688	1.242767	1.188938	1.281789	1.270513	1.284681	1.245777
279	1.205558	1.251788	1.269701	1.246751	1.187985	1.277434	1.273488	1.280887	1.250699
279.2	1.201416	1.249755	1.269121	1.246064	1.19282	1.280516	1.276566	1.279054	1.245735
279.4	1.212659	1.247729	1.264819	1.246991	1.184722	1.270941	1.277498	1.282802	1.24628
279.6	1.209179	1.249806	1.266553	1.251671	1.189303	1.277936	1.275941	1.282916	1.247785
279.8	1.209271	1.256571	1.262934	1.24417	1.187609	1.277214	1.271594	1.280322	1.250057
280	1.208992	1.25682	1.270723	1.246035	1.191276	1.276176	1.277768	1.277698	1.24204
280.2	1.206571	1.249947	1.276419	1.247577	1.192921	1.279332	1.276224	1.282454	1.248526
280.4	1.209364	1.253817	1.26538	1.249742	1.184422	1.27723	1.274649	1.285602	1.245506
280.6	1.205796	1.257913	1.266476	1.247923	1.192168	1.277154	1.279006	1.280812	1.251019
280.8	1.20774	1.248125	1.271813	1.243376	1.188082	1.274819	1.281851	1.287451	1.249839
281	1.209107	1.255976	1.269602	1.252621	1.188449	1.277385	1.274944	1.281134	1.249132
281.2	1.212524	1.257016	1.271503	1.248953	1.190926	1.280917	1.281245	1.28466	1.246371
281.4	1.206865	1.255011	1.275384	1.248102	1.193605	1.281829	1.277244	1.290062	1.246215
281.6	1.207436	1.248983	1.274659	1.253183	1.188517	1.283523	1.277194	1.290267	1.252796
281.8	1.212605	1.258421	1.265668	1.250119	1.191693	1.275126	1.272238	1.288384	1.251113
282	1.212518	1.257387	1.27379	1.24971	1.195743	1.280458	1.278725	1.285907	1.253307
282.2	1.210725	1.251452	1.270228	1.24829	1.199526	1.279649	1.275343	1.284969	1.245343
282.4	1.207534	1.253931	1.265837	1.249552	1.193643	1.28116	1.276314	1.282945	1.250869
282.6	1.212328	1.257096	1.272334	1.2481	1.196107	1.282817	1.277822	1.290233	1.249311
282.8	1.213521	1.258684	1.267749	1.252816	1.201248	1.275173	1.27459	1.288134	1.24743
283	1.209177	1.262165	1.269707	1.251057	1.190331	1.276771	1.277571	1.282317	1.251596
283.2	1.212411	1.255402	1.270094	1.249581	1.191506	1.281449	1.277816	1.286831	1.245557
283.4	1.21614	1.257592	1.270697	1.249565	1.192787	1.283752	1.278956	1.283232	1.248712
283.6	1.214641	1.257373	1.270244	1.24847	1.192158	1.281365	1.279873	1.285481	1.250131
283.8	1.206806	1.259002	1.272516	1.250611	1.194089	1.280235	1.276742	1.284434	1.252271
284	1.217841	1.259914	1.276137	1.245945	1.194575	1.28588	1.278995	1.292004	1.247672
284.2	1.209996	1.254734	1.274379	1.248321	1.191577	1.285906	1.280049	1.286816	1.248054
284.4	1.213915	1.260439	1.272595	1.25432	1.193067	1.284662	1.278282	1.285286	1.253629
284.6	1.21379	1.257128	1.273986	1.24718	1.193074	1.281905	1.279182	1.287374	1.251511
284.8	1.212193	1.252364	1.275132	1.252325	1.193632	1.281077	1.27883	1.286988	1.249362
285	1.208337	1.259543	1.272388	1.256593	1.194581	1.2801	1.280951	1.296223	1.254081
285.2	1.211017	1.256453	1.278557	1.251455	1.193425	1.281453	1.282059	1.292244	1.256781
285.4	1.208962	1.261431	1.27463	1.254403	1.196178	1.287084	1.275511	1.288017	1.253715
285.6	1.214749	1.261022	1.273825	1.248918	1.197432	1.279947	1.277567	1.288872	1.258478
285.8	1.221471	1.255882	1.274651	1.247505	1.19089	1.283047	1.28173	1.28719	1.252506
286	1.215092	1.257898	1.27212	1.257343	1.193998	1.282938	1.280647	1.290077	1.254506
286.2	1.209406	1.255777	1.276262	1.252362	1.198739	1.282518	1.283763	1.296686	1.255242
286.4	1.218925	1.261165	1.273022	1.255177	1.195832	1.283894	1.282185	1.2905	1.254371
286.6	1.216617	1.258514	1.274535	1.251461	1.194916	1.283035	1.275105	1.292036	1.255541
286.8	1.211875	1.257214	1.278892	1.253558	1.190254	1.285478	1.277242	1.293141	1.256431
287	1.213064	1.256988	1.273884	1.253293	1.192332	1.287962	1.280943	1.291629	1.254181
287.2	1.214224	1.262748	1.278636	1.254825	1.199646	1.280822	1.277162	1.292626	1.254667
287.4	1.215793	1.261738	1.274733	1.257477	1.201087	1.285023	1.280453	1.291797	1.253875
287.6	1.217719	1.26308	1.277536	1.249178	1.193207	1.284408	1.283086	1.289018	1.254101
287.8	1.213784	1.256853	1.280573	1.250767	1.202931	1.280051	1.281487	1.2889	1.254519
288	1.219368	1.257768	1.277339	1.253443	1.19874	1.289876	1.281428	1.288928	1.255918
288.2	1.21373	1.258504	1.276504	1.258827	1.200821	1.283064	1.277433	1.294762	1.25793
288.4	1.217258	1.263427	1.278787	1.260209	1.197371	1.284291	1.277213	1.294376	1.26082
288.6	1.214016	1.261168	1.279239	1.255701	1.196744	1.290399	1.284208	1.292417	1.253149
288.8	1.22094	1.264161	1.278946	1.259198	1.193173	1.290952	1.288147	1.294495	1.256419
289	1.219882	1.261912	1.283035	1.254217	1.20142	1.287878	1.281174	1.292813	1.258705
289.2	1.220603	1.26377	1.281756	1.259471	1.198068	1.291037	1.277134	1.296939	1.256209
289.4	1.218341	1.265654	1.278888	1.250396	1.196198	1.28368	1.288095	1.293799	1.255361
289.6	1.219369	1.265429	1.281406	1.260467	1.197446	1.284687	1.283285	1.290008	1.257513
289.8	1.220568	1.258237	1.278761	1.257717	1.196621	1.287952	1.281016	1.295615	1.26225
290	1.21309	1.267897	1.284841	1.25799	1.202091	1.290688	1.285069	1.293553	1.258236
290.2	1.219134	1.260159	1.278809	1.257877	1.19834	1.290483	1.284692	1.296139	1.258951
290.4	1.22351	1.263101	1.279252	1.253564	1.199721	1.287042	1.281993	1.296267	1.261244
290.6	1.213842	1.265743	1.28291	1.257986	1.200333	1.287776	1.278006	1.299598	1.259636
290.8	1.21505	1.258248	1.284315	1.259775	1.19913	1.285062	1.288976	1.296112	1.258159
291	1.217671	1.266556	1.276836	1.258283	1.201247	1.28662	1.287399	1.290893	1.257849
291.2	1.219267	1.260943	1.283106	1.259618	1.199825	1.288885	1.283806	1.288306	1.257298
291.4	1.223564	1.263076	1.287427	1.25622	1.199707	1.296086	1.281874	1.294287	1.256491
291.6	1.225637	1.262792	1.283333	1.257809	1.202309	1.284285	1.284354	1.29653	1.259383
291.8	1.218357	1.263315	1.280432	1.255908	1.204477	1.296055	1.28749	1.299599	1.260282
292	1.220128	1.2659	1.279582	1.261371	1.197485	1.288685	1.289139	1.297401	1.25886
292.2	1.221473	1.264667	1.283311	1.263004	1.196315	1.286518	1.289074	1.295242	1.255214
292.4	1.218903	1.26945	1.277341	1.257514	1.206418	1.291088	1.28438	1.292434	1.261419
292.6	1.217305	1.266498	1.27956	1.256084	1.199023	1.291517	1.285046	1.29637	1.260356
292.8	1.223523	1.269861	1.286945	1.258438	1.20451	1.296222	1.29046	1.300446	1.26145
293	1.219631	1.26441	1.289575	1.25805	1.205616	1.287774	1.284714	1.29493	1.26108
293.2	1.223035	1.272621	1.28208	1.259857	1.204762	1.284572	1.282231	1.297263	1.261848
293.4	1.220612	1.270331	1.278491	1.261066	1.202807	1.288486	1.287464	1.298113	1.257698
293.6	1.220159	1.273396	1.282936	1.264418	1.209299	1.293064	1.287393	1.298173	1.260161
293.8	1.216365	1.264673	1.283611	1.262184	1.201818	1.287885	1.28704	1.292797	1.266751
294	1.223125	1.266067	1.289524	1.260513	1.200342	1.293581	1.283497	1.289731	1.259694
294.2	1.222471	1.272804	1.281848	1.264462	1.2087	1.287812	1.283897	1.296825	1.262889
294.4	1.221015	1.273095	1.281156	1.260435	1.200542	1.290892	1.287646	1.28948	1.263384
294.6	1.217657	1.267249	1.284298	1.266971	1.200031	1.29222	1.28343	1.290589	1.264911
294.8	1.225876	1.263161	1.286983	1.262343	1.200098	1.292708	1.291913	1.300664	1.261814
295	1.218021	1.267416	1.28394	1.258144	1.205743	1.293296	1.290513	1.300949	1.259924
295.2	1.220992	1.269269	1.283855	1.262731	1.201365	1.293784	1.293847	1.304007	1.263676
295.4	1.222257	1.274646	1.283077	1.26035	1.205279	1.296344	1.289424	1.302593	1.265762
295.6	1.222541	1.269115	1.283559	1.262456	1.206235	1.290703	1.286283	1.29772	1.261015
295.8	1.222757	1.266538	1.281675	1.262436	1.203603	1.297648	1.286902	1.295751	1.263318
296	1.223193	1.266842	1.284718	1.262371	1.203709	1.295266	1.293725	1.297483	1.267977
296.2	1.222713	1.270359	1.281987	1.261524	1.206008	1.296317	1.290184	1.294499	1.265721
296.4	1.22293	1.269451	1.287504	1.255856	1.208424	1.290982	1.288051	1.305799	1.265864
296.6	1.225493	1.273211	1.288799	1.258982	1.205931	1.290304	1.292016	1.308283	1.263218
296.8	1.221593	1.272097	1.284515	1.261379	1.200855	1.291307	1.289844	1.29847	1.26278
297	1.226003	1.266329	1.281414	1.260512	1.207576	1.293469	1.291465	1.299635	1.267222
297.2	1.220977	1.269125	1.280452	1.267522	1.203846	1.294783	1.290484	1.300663	1.263053
297.4	1.223959	1.275126	1.288016	1.261422	1.206509	1.294726	1.290052	1.307534	1.262207
297.6	1.226129	1.275524	1.286337	1.267532	1.208073	1.294991	1.290666	1.303409	1.267328
297.8	1.224134	1.272291	1.289022	1.262688	1.211268	1.29488	1.295988	1.305381	1.262378
298	1.224225	1.275226	1.288702	1.264361	1.205962	1.292067	1.289353	1.293237	1.267931
298.2	1.226064	1.271975	1.283902	1.265653	1.202475	1.293535	1.297286	1.298478	1.270184
298.4	1.222644	1.272985	1.284255	1.266427	1.211844	1.299254	1.291343	1.304979	1.264655
298.6	1.224856	1.271898	1.288605	1.261013	1.202855	1.298024	1.295109	1.301957	1.260565
298.8	1.227733	1.277958	1.290703	1.270616	1.20659	1.297418	1.290891	1.301385	1.269043
299	1.217768	1.272253	1.28463	1.264888	1.203469	1.298511	1.289607	1.296915	1.269052
299.2	1.224227	1.269351	1.290595	1.26255	1.208808	1.296726	1.293818	1.301152	1.267084
299.4	1.227481	1.271604	1.288713	1.260618	1.207281	1.299025	1.291789	1.305563	1.267144
299.6	1.228059	1.270987	1.289353	1.269547	1.209485	1.297136	1.297291	1.307313	1.263982
299.8	1.225903	1.276105	1.282722	1.267441	1.209857	1.297756	1.294044	1.310397	1.265341
300	1.229733	1.266102	1.285717	1.264162	1.207054	1.295251	1.301185	1.302574	1.264101
300.2	1.227754	1.276011	1.286002	1.269335	1.204787	1.299103	1.293174	1.300425	1.264401
300.4	1.22905	1.269242	1.289987	1.265326	1.213427	1.29628	1.287617	1.299069	1.269851
300.6	1.229183	1.274651	1.287746	1.271017	1.210766	1.296029	1.290597	1.308464	1.268544
300.8	1.228087	1.27704	1.288863	1.268844	1.2117	1.297329	1.2896	1.303669	1.268274
301	1.228367	1.278691	1.285793	1.268613	1.208851	1.297013	1.293284	1.303681	1.266844
301.2	1.230089	1.276623	1.293734	1.265021	1.204645	1.294866	1.29363	1.301087	1.266393
301.4	1.229705	1.278113	1.288492	1.270293	1.213957	1.301558	1.301657	1.300801	1.268673
301.6	1.229236	1.273111	1.28798	1.265976	1.207642	1.297486	1.298895	1.302095	1.272975
301.8	1.229442	1.27626	1.288426	1.265599	1.211366	1.297843	1.295118	1.305152	1.268854
302	1.229808	1.28184	1.285019	1.265072	1.205989	1.302698	1.29438	1.305579	1.269188
302.2	1.226679	1.276792	1.292959	1.27058	1.210505	1.297774	1.29558	1.30314	1.270751
302.4	1.231047	1.28019	1.294474	1.273256	1.214614	1.298219	1.297961	1.300606	1.271986
302.6	1.232479	1.26949	1.291953	1.268606	1.208766	1.304328	1.29285	1.304055	1.268587
302.8	1.228216	1.273664	1.289997	1.269213	1.207285	1.304074	1.293572	1.304425	1.266749
303	1.227792	1.276521	1.289809	1.268313	1.208456	1.300458	1.29734	1.309164	1.270874
303.2	1.227275	1.278104	1.295316	1.274551	1.221284	1.295889	1.298979	1.307624	1.269994
303.4	1.229848	1.274705	1.292473	1.270878	1.209936	1.301715	1.29817	1.302072	1.270243
303.6	1.227942	1.277802	1.294666	1.268948	1.208692	1.300295	1.293826	1.306199	1.267595
303.8	1.232574	1.278535	1.293115	1.266792	1.211607	1.299228	1.295144	1.303577	1.267764
304	1.225811	1.273635	1.299432	1.269885	1.211996	1.296981	1.294342	1.306943	1.270826
304.2	1.228641	1.276264	1.288421	1.268192	1.214534	1.298055	1.296718	1.307993	1.269994
304.4	1.230609	1.273758	1.289824	1.271807	1.213453	1.294833	1.302277	1.307831	1.275244
304.6	1.235542	1.276265	1.293972	1.266947	1.213843	1.30283	1.292709	1.303746	1.269861
304.8	1.229438	1.277707	1.2896	1.272566	1.216019	1.300022	1.300112	1.301522	1.272578
305	1.242662	1.278185	1.295312	1.271551	1.209715	1.297062	1.298515	1.306865	1.270018
305.2	1.233395	1.276702	1.293425	1.270685	1.214964	1.297941	1.293956	1.307343	1.273535
305.4	1.230791	1.276097	1.292887	1.269941	1.219452	1.29913	1.299641	1.31249	1.271908
305.6	1.233366	1.279256	1.298275	1.268297	1.21525	1.303455	1.300514	1.304646	1.273405
305.8	1.234191	1.279323	1.297298	1.272852	1.212328	1.301441	1.300898	1.305671	1.26993
306	1.236242	1.280448	1.297774	1.274211	1.209933	1.30387	1.297818	1.310149	1.274086
306.2	1.231593	1.27689	1.293231	1.274257	1.213328	1.301862	1.301111	1.305716	1.269938
306.4	1.236685	1.280041	1.291375	1.274784	1.21766	1.301877	1.302314	1.315619	1.271846
306.6	1.233209	1.279614	1.292417	1.269923	1.213561	1.300479	1.295776	1.309592	1.271717
306.8	1.236111	1.2811	1.293712	1.274371	1.217683	1.304881	1.29806	1.310259	1.276014
307	1.240184	1.278571	1.289511	1.269508	1.217023	1.300678	1.298047	1.309185	1.269952
307.2	1.234434	1.27586	1.297084	1.27517	1.217382	1.30569	1.298405	1.310091	1.275641
307.4	1.230397	1.276508	1.290837	1.27556	1.215316	1.308011	1.295732	1.310894	1.276528
307.6	1.232034	1.280751	1.29423	1.277646	1.217232	1.30059	1.298756	1.316248	1.275775
307.8	1.233377	1.285513	1.289646	1.27006	1.221949	1.300517	1.303008	1.311534	1.274219
308	1.235014	1.285983	1.298785	1.275273	1.21329	1.305647	1.304313	1.309907	1.275074
308.2	1.234617	1.276857	1.294322	1.273363	1.215452	1.302608	1.298435	1.307224	1.278562
308.4	1.234307	1.284391	1.30211	1.27647	1.213836	1.30932	1.297957	1.310693	1.275919
308.6	1.234074	1.284015	1.30085	1.274697	1.215054	1.304565	1.304538	1.31398	1.276227
308.8	1.233929	1.277145	1.293659	1.272355	1.214623	1.302863	1.300516	1.310576	1.274115
309	1.240408	1.283555	1.292925	1.274863	1.223037	1.304875	1.307567	1.307396	1.269072
309.2	1.239275	1.284801	1.29507	1.273804	1.21327	1.304126	1.303805	1.305828	1.275311
309.4	1.240569	1.285629	1.294617	1.27616	1.21697	1.301461	1.305602	1.307363	1.274225
309.6	1.234345	1.280716	1.293221	1.271169	1.221772	1.306788	1.3044	1.314103	1.277024
309.8	1.234152	1.2813	1.297147	1.27723	1.220609	1.300893	1.299272	1.311357	1.278606
310	1.234434	1.283819	1.29981	1.277959	1.221408	1.297382	1.301378	1.31571	1.278608
310.2	1.237798	1.287179	1.294674	1.272798	1.219643	1.301508	1.300882	1.307413	1.27608
310.4	1.239483	1.285362	1.296747	1.273704	1.217889	1.305233	1.299737	1.310418	1.274045
310.6	1.232923	1.284167	1.297747	1.276054	1.21735	1.308297	1.299936	1.314766	1.275478
310.8	1.235394	1.280818	1.302078	1.277575	1.228681	1.300966	1.304146	1.310989	1.277842
311	1.242969	1.286376	1.301553	1.277798	1.219792	1.306045	1.299348	1.311198	1.276343
311.2	1.236852	1.287025	1.302203	1.273931	1.22449	1.304987	1.303989	1.311885	1.277414
311.4	1.233821	1.289289	1.300021	1.273572	1.221772	1.305624	1.305615	1.314662	1.278368
311.6	1.237642	1.279876	1.297967	1.27529	1.219017	1.309471	1.305886	1.320727	1.281914
311.8	1.239992	1.280314	1.297134	1.279533	1.222882	1.301604	1.307555	1.31554	1.275978
312	1.237387	1.282689	1.302332	1.274076	1.218343	1.313168	1.309394	1.32166	1.276309
312.2	1.235825	1.285091	1.299638	1.284121	1.213126	1.306584	1.30213	1.319861	1.276917
312.4	1.234701	1.283764	1.299143	1.277607	1.216179	1.308144	1.301027	1.311343	1.28154
312.6	1.240178	1.285585	1.299305	1.276718	1.221596	1.304833	1.308973	1.311676	1.279138
312.8	1.246123	1.284752	1.300651	1.274653	1.223537	1.309163	1.304905	1.316521	1.278824
313	1.244599	1.282132	1.30791	1.278908	1.224196	1.307629	1.30225	1.315118	1.275478
313.2	1.239723	1.288684	1.305277	1.27735	1.216762	1.307791	1.304368	1.314982	1.278666
313.4	1.237523	1.284386	1.299804	1.277373	1.218849	1.301456	1.306533	1.314879	1.277005
313.6	1.237362	1.285545	1.302384	1.27765	1.222589	1.30716	1.306912	1.312303	1.282085
313.8	1.24012	1.284461	1.298737	1.281446	1.21906	1.306755	1.306929	1.310573	1.280896
314	1.243148	1.284103	1.299863	1.279249	1.224428	1.308687	1.301089	1.322863	1.283232
314.2	1.24464	1.289237	1.300834	1.276825	1.227633	1.308278	1.30746	1.321714	1.277138
314.4	1.243777	1.289257	1.297491	1.277399	1.223737	1.302524	1.306459	1.311959	1.281433
314.6	1.243244	1.28614	1.297602	1.278653	1.22338	1.308606	1.304935	1.315138	1.283575
314.8	1.242096	1.282375	1.3009	1.279393	1.225783	1.310366	1.305883	1.321102	1.276741
315	1.243062	1.288705	1.304972	1.280053	1.22433	1.310519	1.308296	1.318403	1.28666
315.2	1.239394	1.288714	1.302641	1.279212	1.216625	1.309468	1.306437	1.314622	1.282134
315.4	1.236122	1.281249	1.29943	1.277274	1.22395	1.309102	1.29861	1.312711	1.28079
315.6	1.239543	1.29005	1.298338	1.282235	1.229822	1.312969	1.30745	1.316994	1.279397
315.8	1.245238	1.288546	1.297899	1.277443	1.225572	1.312672	1.306187	1.31539	1.281983
316	1.241582	1.286466	1.30514	1.285356	1.222391	1.309187	1.308427	1.318131	1.283397
316.2	1.239488	1.28672	1.304374	1.279031	1.224223	1.311287	1.30913	1.31705	1.283245
316.4	1.242182	1.286144	1.299278	1.279681	1.226626	1.31086	1.305055	1.316334	1.277146
316.6	1.24464	1.286086	1.303059	1.282369	1.22554	1.310166	1.304665	1.3188	1.279483
316.8	1.241595	1.292104	1.303898	1.283132	1.227011	1.313941	1.309705	1.319755	1.282057
317	1.239073	1.288269	1.30193	1.283031	1.220701	1.311781	1.307026	1.321171	1.281355
317.2	1.241216	1.286687	1.30314	1.279667	1.226574	1.31055	1.311369	1.322009	1.285574
317.4	1.244687	1.288793	1.303822	1.280311	1.223211	1.319933	1.303985	1.31467	1.283089
317.6	1.246089	1.28978	1.305438	1.281871	1.222498	1.318562	1.308892	1.320499	1.28302
317.8	1.245912	1.288186	1.305284	1.285503	1.219094	1.309431	1.309877	1.319949	1.277592
318	1.243716	1.285449	1.301964	1.287308	1.223292	1.316893	1.311592	1.320336	1.279897
318.2	1.244504	1.292302	1.304669	1.284225	1.221038	1.314863	1.309058	1.322507	1.28129
318.4	1.248101	1.287464	1.304997	1.285766	1.221614	1.315217	1.309296	1.324636	1.282651
318.6	1.246247	1.286229	1.302259	1.282595	1.225856	1.312631	1.31169	1.316418	1.282362
318.8	1.248246	1.286435	1.30509	1.281466	1.221997	1.313379	1.313794	1.319336	1.28611
319	1.241706	1.292682	1.304591	1.279048	1.225461	1.313069	1.315756	1.322306	1.286119
319.2	1.247936	1.291868	1.303654	1.288474	1.229742	1.31628	1.315656	1.32202	1.284022
319.4	1.249265	1.294382	1.304198	1.283543	1.226803	1.311086	1.308818	1.320158	1.2863
319.6	1.241558	1.293941	1.303595	1.282881	1.217993	1.316268	1.308777	1.324061	1.288183
319.8	1.242412	1.297282	1.309656	1.280049	1.224424	1.312119	1.310944	1.322513	1.286256
320	1.246342	1.295026	1.312465	1.279923	1.224773	1.316351	1.314743	1.322598	1.285631
320.2	1.246952	1.287691	1.305026	1.283203	1.226996	1.316969	1.310899	1.322777	1.285831
320.4	1.24292	1.290747	1.301657	1.284736	1.222373	1.317551	1.307911	1.325296	1.284099
320.6	1.243934	1.288979	1.308038	1.289096	1.22357	1.315172	1.309558	1.324196	1.2874
320.8	1.243524	1.291462	1.310826	1.281618	1.222906	1.315536	1.309901	1.321192	1.286486
321	1.246576	1.291819	1.306502	1.286332	1.225574	1.315118	1.309734	1.319192	1.283661
321.2	1.245785	1.286719	1.307875	1.282757	1.225198	1.311433	1.310741	1.321211	1.287788
321.4	1.243083	1.289168	1.30943	1.284662	1.233124	1.314712	1.309663	1.321407	1.283475
321.6	1.248955	1.289138	1.307461	1.283794	1.226672	1.313275	1.314045	1.328156	1.285828
321.8	1.250309	1.28987	1.307571	1.286567	1.22798	1.313515	1.307575	1.320976	1.284644
322	1.241972	1.291571	1.308349	1.280886	1.229946	1.315785	1.313199	1.322412	1.287549
322.2	1.246173	1.293244	1.305031	1.280727	1.226707	1.312257	1.318344	1.328031	1.288237
322.4	1.250709	1.287425	1.304773	1.288018	1.232428	1.318282	1.31182	1.32378	1.2878
322.6	1.255211	1.289655	1.307683	1.285289	1.228899	1.319729	1.313361	1.32189	1.287504
322.8	1.244814	1.301109	1.309417	1.288855	1.234492	1.317315	1.310927	1.326056	1.28777
323	1.246656	1.29363	1.30591	1.28601	1.225636	1.314237	1.316287	1.322018	1.286284
323.2	1.250738	1.294735	1.308264	1.28472	1.228488	1.31832	1.312259	1.315223	1.287738
323.4	1.245733	1.287466	1.309546	1.286171	1.230585	1.31571	1.318835	1.317459	1.290248
323.6	1.247095	1.289375	1.311925	1.28218	1.238479	1.317881	1.310871	1.331377	1.292814
323.8	1.246938	1.291403	1.309125	1.28931	1.230867	1.319027	1.315786	1.33231	1.286253
324	1.249003	1.293525	1.309279	1.287457	1.229453	1.31324	1.317134	1.329624	1.289327
324.2	1.247991	1.301852	1.31212	1.28747	1.226901	1.311813	1.310707	1.324871	1.291398
324.4	1.251077	1.294183	1.305284	1.289976	1.23328	1.317622	1.312428	1.32747	1.287536
324.6	1.250345	1.292415	1.311083	1.290747	1.231463	1.317219	1.319603	1.321169	1.294612
324.8	1.247235	1.29622	1.310206	1.288504	1.226335	1.320443	1.314692	1.325475	1.290644
325	1.244126	1.286744	1.312619	1.292059	1.229781	1.318291	1.313347	1.32887	1.289622
325.2	1.254391	1.297779	1.305566	1.292616	1.228661	1.315879	1.318589	1.325873	1.288678
325.4	1.247629	1.296426	1.312456	1.291019	1.233202	1.325132	1.317146	1.326076	1.287742
325.6	1.257136	1.299885	1.315563	1.285852	1.2297	1.321985	1.314097	1.325846	1.294563
325.8	1.246689	1.298268	1.311523	1.289373	1.226886	1.32073	1.321146	1.325459	1.293164
326	1.25067	1.294478	1.310032	1.287909	1.233909	1.314849	1.315193	1.327375	1.29028
326.2	1.253241	1.295477	1.313302	1.294618	1.234675	1.316887	1.317007	1.328094	1.284309
326.4	1.253131	1.299612	1.306508	1.287121	1.229482	1.318091	1.313769	1.325834	1.289509
326.6	1.250569	1.295873	1.314075	1.288792	1.233148	1.317585	1.317839	1.326139	1.290159
326.8	1.255361	1.297351	1.318587	1.286746	1.233291	1.320373	1.31682	1.331882	1.288695
327	1.254401	1.297841	1.310266	1.28977	1.234421	1.319891	1.313314	1.328598	1.291704
327.2	1.255226	1.297888	1.313623	1.290447	1.23801	1.320192	1.314869	1.330358	1.291934
327.4	1.251224	1.306029	1.317342	1.28992	1.23037	1.321156	1.322081	1.32154	1.290425
327.6	1.255414	1.296565	1.309812	1.287528	1.233594	1.317656	1.313943	1.329367	1.287659
327.8	1.248817	1.297222	1.312631	1.291205	1.232449	1.325321	1.319412	1.326269	1.289383
328	1.255041	1.299027	1.311417	1.288563	1.240979	1.320742	1.317018	1.330115	1.294553
328.2	1.253717	1.29885	1.311666	1.29314	1.231815	1.318525	1.31841	1.328496	1.295191
328.4	1.257727	1.302821	1.30921	1.288962	1.235003	1.317275	1.317885	1.324872	1.296557
328.6	1.251596	1.295436	1.309294	1.288203	1.234015	1.322413	1.313902	1.330565	1.298871
328.8	1.256472	1.301583	1.313332	1.284624	1.233353	1.321553	1.315012	1.325001	1.293387
329	1.254368	1.297931	1.315433	1.295406	1.234985	1.323542	1.319557	1.328142	1.285353
329.2	1.254918	1.30026	1.312897	1.295597	1.239067	1.32292	1.316682	1.328296	1.292058
329.4	1.25225	1.305737	1.313478	1.288378	1.233407	1.321952	1.316703	1.333263	1.294702
329.6	1.251734	1.297564	1.311524	1.290247	1.237494	1.322122	1.318837	1.327415	1.291984
329.8	1.252088	1.298992	1.315493	1.294086	1.230498	1.321484	1.320732	1.330516	1.285476
330	1.254176	1.296814	1.317448	1.293461	1.235021	1.321163	1.320453	1.325698	1.288426
330.2	1.255155	1.294546	1.310655	1.290691	1.229946	1.32343	1.317423	1.329149	1.289148
330.4	1.253662	1.298832	1.30815	1.296879	1.232105	1.321686	1.32003	1.333526	1.295484
330.6	1.254161	1.302702	1.316932	1.289945	1.238275	1.319468	1.315987	1.33473	1.292926
330.8	1.255886	1.304164	1.310328	1.297337	1.23238	1.322353	1.314017	1.332319	1.293727
331	1.248682	1.299662	1.316401	1.295846	1.234068	1.322649	1.324073	1.328266	1.291903
331.2	1.253093	1.300884	1.315303	1.293513	1.238113	1.32682	1.322286	1.327552	1.297182
331.4	1.252844	1.29639	1.313741	1.294834	1.231989	1.325359	1.319724	1.332669	1.294603
331.6	1.256249	1.298805	1.315328	1.300499	1.238517	1.325743	1.322002	1.329316	1.294487
331.8	1.255681	1.306559	1.315727	1.294658	1.236066	1.325854	1.318547	1.331505	1.293299
332	1.252821	1.301049	1.314709	1.29068	1.23821	1.322483	1.319886	1.33361	1.293509
332.2	1.256451	1.302706	1.315872	1.290102	1.238544	1.322322	1.317133	1.332382	1.296153
332.4	1.255312	1.298559	1.316362	1.293205	1.231889	1.323511	1.32009	1.333634	1.298361
332.6	1.254884	1.299138	1.313572	1.29676	1.236523	1.325142	1.322299	1.336943	1.297717
332.8	1.25576	1.304686	1.317002	1.29917	1.242508	1.319592	1.318553	1.335087	1.29644
333	1.253676	1.303331	1.317722	1.295287	1.232249	1.320692	1.317885	1.335575	1.295395
333.2	1.254409	1.309622	1.312898	1.292312	1.237348	1.321362	1.321576	1.332221	1.293828
333.4	1.256699	1.297826	1.312595	1.296292	1.240186	1.329703	1.315181	1.330736	1.297144
333.6	1.252817	1.300686	1.313591	1.299564	1.239188	1.322797	1.315727	1.332949	1.293081
333.8	1.256834	1.303969	1.312678	1.291115	1.232634	1.321111	1.322664	1.337738	1.298688
334	1.256136	1.298854	1.31748	1.298893	1.236004	1.319008	1.323729	1.336197	1.298216
334.2	1.254699	1.303237	1.303743	1.293038	1.236567	1.321931	1.316455	1.331052	1.296761
334.4	1.253139	1.302151	1.316809	1.298976	1.238883	1.324117	1.32126	1.333843	1.297463
334.6	1.259896	1.308137	1.319303	1.292617	1.237216	1.318862	1.323702	1.336079	1.297892
334.8	1.255268	1.303454	1.319825	1.300862	1.240809	1.323991	1.32165	1.334041	1.292805
335	1.256736	1.305276	1.31817	1.297105	1.250027	1.321373	1.318291	1.335529	1.29869
335.2	1.258653	1.305815	1.316761	1.295809	1.243315	1.325088	1.319244	1.334275	1.300439
335.4	1.25713	1.30535	1.314569	1.295825	1.238929	1.323024	1.319005	1.324883	1.295946
335.6	1.257912	1.306893	1.317312	1.29731	1.236347	1.322786	1.317622	1.332193	1.298728
335.8	1.2588	1.302869	1.31626	1.297845	1.23856	1.325802	1.328619	1.338807	1.29675
336	1.260948	1.304146	1.316232	1.298932	1.241092	1.327602	1.324425	1.335054	1.30052
336.2	1.257285	1.310175	1.318287	1.294642	1.236603	1.327662	1.321066	1.336176	1.298892
336.4	1.255689	1.303397	1.314538	1.298214	1.242006	1.326805	1.325235	1.331899	1.295698
336.6	1.260606	1.305064	1.316537	1.293546	1.243732	1.322281	1.328154	1.332881	1.299422
336.8	1.258307	1.299398	1.31681	1.295144	1.238429	1.325143	1.318593	1.333438	1.299611
337	1.260347	1.303008	1.317414	1.302508	1.242305	1.323304	1.320179	1.342408	1.303405
337.2	1.263162	1.309225	1.31911	1.29715	1.240609	1.322897	1.323174	1.339705	1.30316
337.4	1.261901	1.311185	1.319678	1.298701	1.24384	1.325996	1.322504	1.334358	1.299353
337.6	1.258208	1.307766	1.307266	1.29875	1.237106	1.329261	1.323172	1.331404	1.296526
337.8	1.266343	1.299932	1.314558	1.302367	1.237528	1.32706	1.323326	1.334632	1.298162
338	1.258891	1.30869	1.326281	1.299159	1.2373	1.329621	1.32159	1.338188	1.300249
338.2	1.256587	1.311908	1.313556	1.307623	1.244056	1.331284	1.321968	1.33452	1.299601
338.4	1.260884	1.304866	1.319205	1.300829	1.240933	1.325763	1.325574	1.329293	1.300548
338.6	1.261079	1.307972	1.317904	1.294636	1.241402	1.327009	1.325598	1.333886	1.297463
338.8	1.263097	1.308423	1.31473	1.297481	1.242424	1.324588	1.326365	1.338133	1.300901
339	1.258845	1.30457	1.315204	1.295968	1.249568	1.334343	1.326742	1.333393	1.307249
339.2	1.261156	1.306422	1.319575	1.298814	1.243744	1.326083	1.326094	1.340431	1.308498
339.4	1.265862	1.309659	1.321614	1.300074	1.240424	1.326365	1.324925	1.338035	1.298259
339.6	1.261156	1.310066	1.323667	1.300528	1.240048	1.329829	1.319575	1.335221	1.298797
339.8	1.263226	1.307538	1.326904	1.294855	1.240639	1.329315	1.322858	1.334059	1.299687
340	1.257844	1.303459	1.32044	1.300369	1.23944	1.329517	1.320558	1.33616	1.302106
340.2	1.263128	1.305204	1.326915	1.301937	1.24235	1.334488	1.319475	1.336216	1.299981
340.4	1.262154	1.307649	1.319929	1.303631	1.238932	1.327813	1.327665	1.340549	1.295513
340.6	1.26524	1.309862	1.320141	1.30339	1.241541	1.324762	1.32698	1.337991	1.304968
340.8	1.260368	1.303852	1.321596	1.306064	1.240125	1.331094	1.324475	1.335459	1.302482
341	1.26046	1.309377	1.326354	1.296568	1.236269	1.327857	1.323275	1.336205	1.30218
341.2	1.263115	1.308084	1.323184	1.302786	1.246816	1.325974	1.326216	1.339649	1.297377
341.4	1.261128	1.30869	1.320346	1.307203	1.24701	1.330411	1.330209	1.343698	1.301033
341.6	1.264593	1.312195	1.322839	1.299038	1.243933	1.32714	1.327848	1.339109	1.303087
341.8	1.261936	1.306558	1.319743	1.302821	1.24206	1.328635	1.328985	1.339456	1.299938
342	1.262672	1.309311	1.318027	1.30163	1.247688	1.32991	1.327025	1.336806	1.299225
342.2	1.266951	1.310174	1.323278	1.301522	1.244197	1.328272	1.328905	1.338961	1.301346
342.4	1.260846	1.301669	1.323631	1.305656	1.245139	1.331903	1.323115	1.339538	1.302034
342.6	1.264265	1.30961	1.32005	1.303416	1.244044	1.32869	1.328129	1.340773	1.305479
342.8	1.265847	1.311454	1.323237	1.30237	1.245676	1.324391	1.330491	1.34307	1.303492
343	1.263	1.312347	1.323523	1.302264	1.242003	1.324872	1.326907	1.339084	1.306095
343.2	1.265246	1.309922	1.320661	1.3037	1.249412	1.332675	1.322319	1.337198	1.306408
343.4	1.267078	1.310152	1.324474	1.305339	1.243005	1.333341	1.328301	1.340753	1.303804
343.6	1.260796	1.309755	1.324466	1.301051	1.243688	1.328865	1.330346	1.340836	1.304968
343.8	1.269582	1.313935	1.323052	1.30319	1.241065	1.327268	1.333115	1.342472	1.308251
344	1.266662	1.306175	1.324675	1.305528	1.245679	1.326195	1.329301	1.33583	1.312628
344.2	1.265606	1.308637	1.32272	1.304558	1.243056	1.327111	1.335058	1.337326	1.304249
344.4	1.265191	1.306631	1.316432	1.304517	1.250599	1.328299	1.326497	1.33986	1.307222
344.6	1.26318	1.312513	1.329055	1.305869	1.241546	1.324799	1.33277	1.342468	1.304377
344.8	1.269026	1.311495	1.3248	1.300132	1.250721	1.32456	1.326938	1.343144	1.301404
345	1.267832	1.31273	1.32285	1.302994	1.247976	1.330921	1.327165	1.343081	1.306615
345.2	1.264735	1.309953	1.32482	1.303875	1.245945	1.329579	1.330331	1.338907	1.302555
345.4	1.266658	1.309507	1.320272	1.304107	1.24734	1.332533	1.331144	1.33747	1.3054
345.6	1.268363	1.315371	1.324731	1.302287	1.245238	1.32886	1.33045	1.341224	1.307557
345.8	1.268739	1.318186	1.324325	1.303833	1.24922	1.332786	1.334804	1.343766	1.310057
346	1.264653	1.315335	1.325073	1.304154	1.247762	1.325156	1.33168	1.346604	1.306256
346.2	1.269094	1.314287	1.326989	1.306473	1.249469	1.331311	1.324441	1.341986	1.307813
346.4	1.266608	1.317993	1.326878	1.305921	1.241401	1.331603	1.332418	1.339119	1.303329
346.6	1.266175	1.311139	1.324014	1.303412	1.248262	1.329499	1.33563	1.346956	1.307774
346.8	1.267029	1.307264	1.330862	1.304184	1.246282	1.330039	1.332029	1.34111	1.303889
347	1.266442	1.313712	1.324417	1.304357	1.248897	1.335111	1.328865	1.344792	1.304403
347.2	1.266956	1.314004	1.324562	1.310991	1.246965	1.33299	1.331645	1.340586	1.306684
347.4	1.268858	1.311812	1.325209	1.302538	1.247749	1.330691	1.330962	1.346685	1.305634
347.6	1.270144	1.315631	1.330413	1.303246	1.251554	1.327055	1.326813	1.337545	1.30284
347.8	1.2644	1.322308	1.329705	1.306342	1.247906	1.334525	1.334498	1.344961	1.306538
348	1.271616	1.310894	1.326608	1.307547	1.249308	1.335603	1.335935	1.342597	1.306853
348.2	1.270616	1.317951	1.325071	1.313134	1.252352	1.338132	1.329436	1.347817	1.313173
348.4	1.270672	1.319294	1.327093	1.312609	1.252505	1.337281	1.330336	1.342832	1.312289
348.6	1.267134	1.32116	1.331264	1.300607	1.253282	1.331621	1.334572	1.348048	1.307607
348.8	1.262878	1.317724	1.331338	1.304756	1.257884	1.335218	1.336721	1.352162	1.309189
349	1.263726	1.31801	1.32838	1.311704	1.249451	1.331588	1.330602	1.342802	1.311719
349.2	1.274784	1.318341	1.326447	1.310151	1.248476	1.333018	1.334933	1.346501	1.310285
349.4	1.268831	1.319152	1.329623	1.31014	1.250865	1.33053	1.334101	1.343126	1.31516
349.6	1.26873	1.312601	1.326868	1.311081	1.248284	1.335052	1.338477	1.345737	1.31075
349.8	1.266375	1.312709	1.325879	1.306927	1.255594	1.332173	1.330524	1.344541	1.308325
350	1.271902	1.31853	1.328941	1.307132	1.2455	1.333431	1.33445	1.345604	1.312518
350.2	1.273407	1.321937	1.324972	1.309044	1.245104	1.333809	1.333488	1.346373	1.311139
350.4	1.268707	1.313916	1.325686	1.304212	1.252409	1.332164	1.334636	1.347894	1.307213
350.6	1.275422	1.317672	1.332298	1.30875	1.252147	1.333642	1.330804	1.343461	1.312284
350.8	1.26925	1.315154	1.324791	1.310427	1.254026	1.333445	1.332206	1.346986	1.310582
351	1.275196	1.317397	1.324588	1.310806	1.250141	1.334664	1.336132	1.344267	1.310048
351.2	1.268867	1.314732	1.330331	1.303984	1.250375	1.329067	1.330923	1.346322	1.308436
351.4	1.269005	1.314458	1.328894	1.305637	1.251274	1.340934	1.329748	1.345124	1.313849
351.6	1.272911	1.323355	1.330696	1.308114	1.253055	1.333297	1.337303	1.347076	1.30925
351.8	1.274465	1.31538	1.328748	1.311837	1.254372	1.337735	1.340493	1.347506	1.309434
352	1.273109	1.315564	1.327999	1.307023	1.250559	1.334945	1.333999	1.348095	1.314129
352.2	1.26958	1.316391	1.337526	1.310041	1.243783	1.340625	1.332171	1.344179	1.310055
352.4	1.271709	1.313026	1.335142	1.316217	1.249325	1.334658	1.333394	1.347418	1.313611
352.6	1.272573	1.318413	1.328702	1.311521	1.253873	1.337057	1.340285	1.347483	1.31241
352.8	1.267911	1.318749	1.326996	1.310928	1.250554	1.334384	1.331847	1.349371	1.311949
353	1.273175	1.316582	1.331179	1.312009	1.248647	1.330052	1.337355	1.348572	1.310828
353.2	1.272278	1.317064	1.330957	1.304321	1.250949	1.336048	1.339678	1.345646	1.308681
353.4	1.26969	1.316599	1.330543	1.307735	1.249273	1.335741	1.335031	1.347053	1.310608
353.6	1.271369	1.320279	1.329731	1.31035	1.257682	1.334233	1.334767	1.352549	1.314796
353.8	1.269467	1.318796	1.330511	1.312234	1.251669	1.334942	1.337033	1.349227	1.311517
354	1.269607	1.321861	1.333896	1.313185	1.255343	1.332698	1.338586	1.34721	1.314817
354.2	1.271761	1.320048	1.337391	1.310423	1.249185	1.336721	1.337917	1.348003	1.310995
354.4	1.270555	1.323435	1.327397	1.314601	1.259521	1.333173	1.339001	1.34769	1.318549
354.6	1.277491	1.315207	1.330149	1.313116	1.256376	1.338424	1.341089	1.35013	1.313839
354.8	1.26998	1.317072	1.336573	1.313125	1.261428	1.3377	1.334458	1.354789	1.314757
355	1.274009	1.319571	1.3316	1.310862	1.256039	1.337057	1.338619	1.354209	1.310399
355.2	1.274767	1.319723	1.333882	1.311993	1.254973	1.338112	1.343071	1.354053	1.313327
355.4	1.27564	1.31996	1.335569	1.312758	1.25546	1.339198	1.338448	1.347485	1.307703
355.6	1.273954	1.312498	1.333905	1.310089	1.25062	1.339101	1.336424	1.348415	1.31944
355.8	1.27183	1.323778	1.337263	1.311423	1.258128	1.338217	1.335199	1.354036	1.314223
356	1.275457	1.318347	1.330456	1.31321	1.253189	1.334919	1.337607	1.357338	1.313744
356.2	1.274949	1.318986	1.330852	1.317994	1.256175	1.33258	1.33561	1.353167	1.314006
356.4	1.273281	1.322608	1.339072	1.31244	1.253014	1.335687	1.334782	1.34661	1.314185
356.6	1.275769	1.316896	1.330744	1.312892	1.252175	1.341742	1.339277	1.347991	1.312657
356.8	1.274615	1.316616	1.339003	1.31492	1.255168	1.336893	1.339801	1.356347	1.311234
357	1.274628	1.318617	1.331709	1.31566	1.262747	1.3379	1.336511	1.354913	1.316057
357.2	1.273027	1.322583	1.330932	1.315813	1.250409	1.334327	1.340954	1.349824	1.316054
357.4	1.277759	1.325694	1.333128	1.315706	1.252048	1.332439	1.334106	1.344848	1.315482
357.6	1.273559	1.3225	1.336376	1.312121	1.259113	1.337918	1.340633	1.354146	1.317449
357.8	1.274563	1.319141	1.333514	1.323386	1.25814	1.340542	1.338877	1.350939	1.314862
358	1.272212	1.324308	1.33208	1.313629	1.258478	1.339933	1.33707	1.355213	1.318486
358.2	1.282088	1.319971	1.336462	1.310489	1.259743	1.338226	1.33831	1.351475	1.312617
358.4	1.277916	1.319038	1.330887	1.312812	1.250638	1.345477	1.342844	1.348716	1.31548
358.6	1.274606	1.322997	1.336456	1.316281	1.253128	1.34222	1.341933	1.350766	1.317076
358.8	1.27155	1.320558	1.334773	1.317203	1.254162	1.334184	1.341425	1.354573	1.316069
359	1.276363	1.325242	1.335955	1.314483	1.259873	1.336754	1.338533	1.350544	1.314834
359.2	1.282681	1.32113	1.34042	1.314431	1.252996	1.342477	1.335645	1.354189	1.312501
359.4	1.274817	1.325593	1.336743	1.31598	1.259442	1.342966	1.34471	1.355978	1.312582
359.6	1.276291	1.32014	1.338572	1.319113	1.259936	1.344033	1.338721	1.353312	1.312389
359.8	1.272383	1.3213	1.334542	1.315884	1.256808	1.342526	1.343019	1.348605	1.319066
360	1.277201	1.322108	1.342158	1.318404	1.263096	1.339079	1.342144	1.355411	1.319248
360.2	1.281279	1.326958	1.332638	1.321275	1.253691	1.340418	1.340496	1.355558	1.316196
360.4	1.276743	1.326527	1.335063	1.315219	1.25766	1.341377	1.339378	1.350567	1.312079
360.6	1.283738	1.329494	1.337874	1.313855	1.252902	1.341264	1.338684	1.351391	1.314471
360.8	1.278759	1.321258	1.333934	1.316635	1.258166	1.342343	1.340512	1.351777	1.318716
361	1.277086	1.324253	1.339338	1.316712	1.258217	1.345704	1.346035	1.356462	1.315126
361.2	1.281751	1.324377	1.334128	1.317292	1.256558	1.343663	1.342061	1.356947	1.315105
361.4	1.276559	1.322758	1.335471	1.315404	1.254392	1.343472	1.340533	1.352928	1.316458
361.6	1.279398	1.328951	1.337654	1.317705	1.254818	1.345424	1.343353	1.349498	1.316998
361.8	1.282725	1.325909	1.338809	1.317244	1.264063	1.339981	1.34056	1.351071	1.319646
362	1.279952	1.319576	1.337315	1.315745	1.254733	1.342718	1.343295	1.355602	1.319193
362.2	1.285515	1.319506	1.336295	1.321179	1.260348	1.34392	1.339451	1.358037	1.319135
362.4	1.27655	1.327954	1.340755	1.316513	1.261715	1.348214	1.339107	1.356637	1.319099
362.6	1.281768	1.327105	1.335523	1.318598	1.258298	1.340036	1.345302	1.350998	1.316585
362.8	1.278901	1.327116	1.335869	1.317476	1.256059	1.345318	1.341469	1.351603	1.323479
363	1.276164	1.318675	1.337177	1.319357	1.258498	1.346663	1.342489	1.354327	1.316742
363.2	1.276223	1.319639	1.34049	1.321652	1.259958	1.345174	1.341255	1.358135	1.318249
363.4	1.283705	1.324032	1.338067	1.315628	1.261646	1.338384	1.346567	1.361596	1.317142
363.6	1.280888	1.327091	1.336787	1.315536	1.26286	1.341809	1.345133	1.356216	1.317913
363.8	1.284781	1.324172	1.343515	1.314562	1.265718	1.347021	1.341822	1.354039	1.319729
364	1.278278	1.319917	1.343665	1.312316	1.264191	1.344739	1.350139	1.352539	1.322511
364.2	1.275987	1.320272	1.339083	1.319931	1.262811	1.347966	1.345455	1.357797	1.319159
364.4	1.276741	1.330582	1.336054	1.323531	1.254455	1.34611	1.342771	1.362576	1.316555
364.6	1.283554	1.329444	1.344186	1.320729	1.265775	1.345011	1.344991	1.357683	1.318603
364.8	1.28117	1.329466	1.343695	1.310837	1.260131	1.342161	1.343957	1.356104	1.322718
365	1.285869	1.33512	1.337976	1.31508	1.262342	1.343322	1.344465	1.353628	1.315795
365.2	1.278655	1.330174	1.341397	1.318782	1.265198	1.345782	1.342735	1.360791	1.319292
365.4	1.280415	1.328714	1.334112	1.3214	1.258601	1.3429	1.346078	1.357316	1.316144
365.6	1.282852	1.330359	1.338899	1.319493	1.260131	1.341875	1.343774	1.359635	1.317651
365.8	1.283293	1.331133	1.341029	1.316015	1.264227	1.350387	1.346573	1.363236	1.318012
366	1.279444	1.329212	1.342223	1.320351	1.258779	1.349291	1.3453	1.355306	1.315885
366.2	1.277354	1.328121	1.341583	1.320559	1.261334	1.34396	1.341802	1.358249	1.318602
366.4	1.283977	1.324181	1.340938	1.324191	1.266415	1.346424	1.347768	1.359435	1.318145
366.6	1.281207	1.329289	1.341838	1.319157	1.263591	1.346172	1.350987	1.361361	1.323462
366.8	1.277839	1.32695	1.339389	1.318787	1.260935	1.344045	1.344352	1.360459	1.324491
367	1.279866	1.326609	1.339695	1.321687	1.260017	1.345576	1.344382	1.356208	1.325421
367.2	1.279485	1.327415	1.344527	1.320054	1.261569	1.34966	1.341953	1.356307	1.322591
367.4	1.28478	1.327648	1.344145	1.318547	1.260203	1.345144	1.347726	1.360198	1.32623
367.6	1.281029	1.324844	1.341339	1.319831	1.262426	1.349677	1.350034	1.362368	1.321467
367.8	1.284245	1.327326	1.33984	1.319646	1.264337	1.344085	1.348244	1.357431	1.323199
368	1.283928	1.328655	1.345646	1.321885	1.262345	1.346577	1.346561	1.361044	1.322251
368.2	1.285529	1.324308	1.340359	1.322412	1.263013	1.3488	1.341943	1.359655	1.321446
368.4	1.286176	1.332735	1.340902	1.323956	1.264349	1.349163	1.345168	1.35981	1.320794
368.6	1.281875	1.326381	1.33932	1.325154	1.267448	1.351587	1.351094	1.35798	1.323248
368.8	1.284031	1.330136	1.339784	1.322602	1.265521	1.34891	1.34823	1.35925	1.323711
369	1.282421	1.329686	1.337097	1.32147	1.266671	1.347049	1.345274	1.361631	1.320787
369.2	1.279289	1.330851	1.336305	1.31943	1.265865	1.349898	1.341071	1.3637	1.322624
369.4	1.280003	1.332242	1.343627	1.319172	1.264118	1.345264	1.345074	1.363052	1.317727
369.6	1.283055	1.326404	1.345203	1.320366	1.26754	1.346054	1.346332	1.361277	1.323195
369.8	1.286512	1.334164	1.343199	1.325456	1.261393	1.351	1.352076	1.36239	1.328034
370	1.285178	1.331731	1.34461	1.323068	1.268501	1.347054	1.344868	1.36125	1.321404
370.2	1.281386	1.333539	1.344816	1.321287	1.263945	1.349978	1.346458	1.359453	1.323711
370.4	1.283378	1.337838	1.346556	1.318797	1.270125	1.350113	1.350187	1.361473	1.324891
370.6	1.283241	1.329455	1.341163	1.322035	1.264102	1.349156	1.348005	1.358953	1.325941
370.8	1.278836	1.328128	1.340453	1.327726	1.261456	1.347555	1.350515	1.360573	1.327557
371	1.285434	1.330182	1.346834	1.321055	1.27394	1.353256	1.345658	1.362341	1.326454
371.2	1.278651	1.332146	1.343324	1.322537	1.266639	1.345077	1.349078	1.366064	1.32269
371.4	1.289138	1.336951	1.340612	1.31915	1.261646	1.354964	1.354114	1.360833	1.321823
371.6	1.287079	1.333395	1.342357	1.320948	1.260409	1.349487	1.354198	1.360843	1.32455
371.8	1.287237	1.331361	1.342018	1.326661	1.262266	1.351656	1.347808	1.35597	1.327195
372	1.283667	1.32879	1.34114	1.32515	1.269506	1.351483	1.352422	1.359194	1.323177
372.2	1.292404	1.332118	1.346342	1.320275	1.269241	1.347966	1.348692	1.365084	1.326904
372.4	1.290222	1.33282	1.340586	1.325002	1.271512	1.348538	1.346227	1.364557	1.322903
372.6	1.284994	1.341787	1.346385	1.321441	1.258444	1.352136	1.346732	1.365582	1.323561
372.8	1.288545	1.329735	1.344085	1.317922	1.268914	1.351738	1.348755	1.366576	1.321342
373	1.28458	1.331518	1.343419	1.322329	1.269501	1.350911	1.351525	1.364817	1.322963
373.2	1.287643	1.333597	1.347622	1.329431	1.266372	1.35037	1.35079	1.367527	1.328984
373.4	1.282859	1.335054	1.34463	1.319639	1.269155	1.351769	1.351026	1.367093	1.324578
373.6	1.287245	1.335319	1.339313	1.322395	1.264835	1.352913	1.349986	1.361819	1.329087
373.8	1.286297	1.338867	1.343075	1.32195	1.265377	1.3539	1.344333	1.359544	1.321811
374	1.279514	1.333594	1.348278	1.320657	1.271006	1.349052	1.347603	1.360743	1.328555
374.2	1.288695	1.325373	1.34577	1.321307	1.271031	1.350496	1.34565	1.361195	1.326432
374.4	1.279609	1.335631	1.344123	1.324628	1.269145	1.354034	1.346667	1.355757	1.32622
374.6	1.28745	1.340086	1.342892	1.323803	1.267645	1.355128	1.355047	1.367431	1.325193
374.8	1.285886	1.329959	1.3442	1.321914	1.268472	1.347614	1.355045	1.365128	1.325463
375	1.2864	1.335081	1.345416	1.323675	1.263547	1.355125	1.348062	1.360572	1.324637
375.2	1.286521	1.334104	1.349193	1.324438	1.273296	1.350001	1.352128	1.36007	1.320684
375.4	1.286564	1.331862	1.345989	1.324292	1.273822	1.349935	1.350127	1.368396	1.331608
375.6	1.291318	1.334822	1.348663	1.328223	1.26774	1.35151	1.349756	1.368948	1.327931
375.8	1.286753	1.334415	1.345432	1.326832	1.266786	1.355328	1.35199	1.363509	1.32392
376	1.283765	1.34123	1.344637	1.324678	1.267345	1.355534	1.353144	1.364952	1.327762
376.2	1.281278	1.334757	1.347334	1.322841	1.264445	1.353658	1.347985	1.365131	1.329778
376.4	1.288991	1.333587	1.351601	1.322777	1.264557	1.353267	1.350058	1.364257	1.32972
376.6	1.290657	1.333122	1.346874	1.32169	1.265437	1.355566	1.357606	1.368661	1.327705
376.8	1.288951	1.339202	1.347675	1.325141	1.26639	1.357883	1.345008	1.370217	1.328506
377	1.285407	1.336067	1.349773	1.323811	1.266393	1.346966	1.353503	1.368588	1.328248
377.2	1.283545	1.338049	1.344972	1.326675	1.25823	1.351866	1.351315	1.363602	1.325285
377.4	1.295717	1.33138	1.345098	1.320834	1.267501	1.355506	1.355697	1.36261	1.328136
377.6	1.284604	1.334602	1.344417	1.326927	1.264749	1.353928	1.349568	1.359527	1.331115
377.8	1.286426	1.338214	1.349934	1.330219	1.268704	1.355223	1.353248	1.369475	1.326508
378	1.290478	1.335284	1.34654	1.327008	1.2692	1.355418	1.355311	1.367638	1.325822
378.2	1.292961	1.339268	1.346239	1.327543	1.27214	1.356089	1.351661	1.366659	1.327402
378.4	1.284651	1.337224	1.350279	1.329358	1.268469	1.357307	1.355453	1.365132	1.326329
378.6	1.290772	1.336774	1.347808	1.32861	1.272162	1.356032	1.354309	1.362515	1.326679
378.8	1.290088	1.331288	1.350977	1.330886	1.270816	1.359486	1.354994	1.364531	1.329552
379	1.286109	1.332774	1.347402	1.331409	1.270582	1.355077	1.352835	1.372338	1.320034
379.2	1.293175	1.342012	1.343805	1.330261	1.274724	1.35618	1.352192	1.373612	1.332955
379.4	1.289057	1.334837	1.343854	1.330773	1.269202	1.356695	1.353739	1.363649	1.327214
379.6	1.292215	1.343368	1.348803	1.328272	1.264384	1.352835	1.353555	1.365408	1.32925
379.8	1.293103	1.333511	1.349247	1.332315	1.272761	1.353015	1.356514	1.368644	1.331945
380	1.294335	1.332213	1.349265	1.331449	1.273545	1.358013	1.351172	1.365029	1.32923
380.2	1.284476	1.337335	1.351302	1.328769	1.27432	1.359543	1.351635	1.374878	1.326868
380.4	1.292668	1.340539	1.349041	1.32665	1.269123	1.355641	1.357895	1.367631	1.326063
380.6	1.288103	1.339548	1.352688	1.335196	1.272056	1.357079	1.355029	1.365574	1.335939
380.8	1.294333	1.341456	1.346955	1.329088	1.271571	1.355365	1.354709	1.368171	1.32892
381	1.291446	1.338503	1.352772	1.335331	1.269837	1.357384	1.357531	1.367748	1.330196
381.2	1.287369	1.338825	1.347907	1.329538	1.272431	1.359653	1.357577	1.368731	1.332551
381.4	1.291009	1.334722	1.347739	1.329645	1.272055	1.354704	1.35151	1.370283	1.324923
381.6	1.290645	1.344033	1.354815	1.3315	1.27266	1.356783	1.354713	1.364804	1.32612
381.8	1.293212	1.340232	1.350076	1.334663	1.271562	1.359544	1.355727	1.365351	1.335284
382	1.294445	1.339479	1.34945	1.330385	1.276015	1.356323	1.36043	1.364758	1.331027
382.2	1.292332	1.340138	1.353248	1.329933	1.272147	1.359756	1.358329	1.368941	1.323079
382.4	1.290876	1.346454	1.350868	1.326505	1.275081	1.354209	1.360738	1.371876	1.330104
382.6	1.29349	1.339289	1.350347	1.332037	1.271351	1.362577	1.35457	1.371408	1.328085
382.8	1.292772	1.339284	1.352209	1.329924	1.268963	1.357013	1.354699	1.364823	1.326628
383	1.294915	1.34361	1.351656	1.329769	1.264852	1.357454	1.356098	1.367056	1.334265
383.2	1.290657	1.335024	1.352972	1.330815	1.273505	1.361889	1.353536	1.374668	1.33169
383.4	1.291934	1.342593	1.35684	1.327955	1.278696	1.359259	1.355365	1.369713	1.330388
383.6	1.294355	1.341659	1.347626	1.334704	1.270874	1.362531	1.355511	1.374976	1.338721
383.8	1.296533	1.340798	1.343989	1.329559	1.271393	1.358133	1.357009	1.367791	1.332
384	1.290135	1.339513	1.358712	1.327729	1.275667	1.364342	1.357982	1.366348	1.327945
384.2	1.288673	1.336666	1.347123	1.334824	1.272358	1.355878	1.355163	1.367126	1.323091
384.4	1.289226	1.337222	1.352835	1.332238	1.273816	1.352733	1.353079	1.370345	1.329982
384.6	1.294893	1.339247	1.353693	1.332406	1.271293	1.358841	1.34972	1.369968	1.332898
384.8	1.291152	1.346134	1.352725	1.337497	1.27613	1.358791	1.362014	1.37299	1.334697
385	1.299676	1.336052	1.349662	1.327531	1.269999	1.356704	1.354583	1.366396	1.33745
385.2	1.293237	1.341649	1.352059	1.328934	1.271437	1.362786	1.35758	1.364128	1.334314
385.4	1.291295	1.336237	1.356593	1.33168	1.273605	1.366032	1.355255	1.367978	1.334269
385.6	1.294223	1.336986	1.356653	1.335385	1.272953	1.360883	1.362128	1.374837	1.334185
385.8	1.301656	1.342678	1.34775	1.328767	1.275473	1.360374	1.358406	1.374168	1.332168
386	1.296793	1.344625	1.353645	1.335725	1.275439	1.35924	1.356645	1.369435	1.337179
386.2	1.293901	1.335569	1.353024	1.332512	1.273822	1.360116	1.358409	1.364028	1.335831
386.4	1.292017	1.341067	1.356936	1.329402	1.276826	1.363977	1.35952	1.367072	1.33283
386.6	1.291458	1.337114	1.354998	1.336585	1.278271	1.365227	1.352253	1.36953	1.332432
386.8	1.303899	1.341739	1.357368	1.332477	1.272819	1.36692	1.362517	1.376403	1.328949
387	1.295097	1.333102	1.358046	1.330433	1.269304	1.362523	1.367941	1.369334	1.330122
387.2	1.300448	1.347025	1.350439	1.334191	1.268022	1.360405	1.359879	1.369073	1.333709
387.4	1.292954	1.342998	1.354311	1.332276	1.274268	1.363183	1.358778	1.373765	1.33829
387.6	1.295563	1.34362	1.352758	1.332328	1.269583	1.363922	1.357997	1.374893	1.336399
387.8	1.296999	1.344384	1.359264	1.333626	1.276486	1.360582	1.360757	1.3715	1.337103
388	1.292714	1.336486	1.347984	1.337578	1.278272	1.361044	1.363192	1.37286	1.337264
388.2	1.295558	1.347911	1.357062	1.335798	1.277624	1.362788	1.362804	1.375617	1.333724
388.4	1.297461	1.342717	1.358955	1.333329	1.277118	1.362238	1.356438	1.376899	1.336235
388.6	1.295854	1.341636	1.35294	1.323121	1.275321	1.361759	1.359581	1.367711	1.333613
388.8	1.305494	1.342068	1.35867	1.336257	1.284697	1.363655	1.358711	1.368775	1.335816
389	1.295234	1.337454	1.354818	1.337401	1.281461	1.358198	1.361244	1.37046	1.336197
389.2	1.292681	1.344453	1.353891	1.337237	1.280779	1.364382	1.361562	1.372536	1.332054
389.4	1.302746	1.349393	1.358858	1.338898	1.278506	1.367639	1.363274	1.376048	1.332312
389.6	1.303211	1.341587	1.355361	1.335977	1.282204	1.363266	1.362635	1.373796	1.337074
389.8	1.294665	1.345038	1.357213	1.332731	1.269349	1.358183	1.355444	1.376668	1.334703
390	1.297627	1.34803	1.362535	1.336089	1.275491	1.360146	1.362715	1.374792	1.332058
390.2	1.299122	1.342422	1.358012	1.336055	1.2779	1.363875	1.362587	1.372167	1.339249
390.4	1.296471	1.349411	1.353689	1.331397	1.283173	1.36064	1.362767	1.371631	1.339439
390.6	1.297872	1.343493	1.354152	1.335134	1.274959	1.360301	1.357437	1.377532	1.339817
390.8	1.292729	1.347049	1.35518	1.335907	1.280078	1.362898	1.362247	1.374368	1.339992
391	1.298149	1.346769	1.352569	1.338459	1.276677	1.364203	1.362834	1.375477	1.336798
391.2	1.294703	1.343881	1.35811	1.344083	1.276043	1.361824	1.360978	1.367701	1.336329
391.4	1.297917	1.340667	1.367032	1.340931	1.279604	1.368469	1.361552	1.370779	1.340133
391.6	1.301502	1.343248	1.359142	1.332012	1.278809	1.364321	1.355196	1.375544	1.33725
391.8	1.293566	1.340925	1.354979	1.338358	1.278306	1.359549	1.364006	1.37577	1.335224
392	1.294011	1.344449	1.36384	1.336325	1.276455	1.361774	1.356968	1.376069	1.336804
392.2	1.296025	1.343201	1.3557	1.335483	1.277709	1.362267	1.3637	1.371731	1.337118
392.4	1.298109	1.347729	1.357754	1.334949	1.278981	1.364346	1.363435	1.370282	1.339616
392.6	1.303066	1.35004	1.354547	1.33247	1.276729	1.368096	1.362197	1.369104	1.337585
392.8	1.300689	1.345565	1.358881	1.338585	1.278468	1.364602	1.356543	1.373522	1.335298
393	1.290218	1.340176	1.356575	1.337653	1.278312	1.365664	1.359448	1.377427	1.338216
393.2	1.299301	1.350748	1.360583	1.337902	1.277216	1.369613	1.355221	1.377463	1.334626
393.4	1.30046	1.349225	1.352077	1.338528	1.280527	1.365817	1.362749	1.380656	1.338762
393.6	1.298271	1.345049	1.358286	1.336209	1.278353	1.361007	1.364336	1.371264	1.333245
393.8	1.298459	1.348944	1.352872	1.341897	1.282139	1.364744	1.363094	1.376674	1.33495
394	1.298324	1.342126	1.360894	1.340975	1.278974	1.363486	1.366255	1.376349	1.340151
394.2	1.299761	1.342555	1.355991	1.339474	1.281437	1.364741	1.35731	1.377735	1.336531
394.4	1.30127	1.343671	1.358477	1.343755	1.278443	1.368696	1.362297	1.379794	1.340202
394.6	1.30123	1.353432	1.356653	1.341519	1.279264	1.365961	1.36351	1.37698	1.338077
394.8	1.301365	1.343924	1.355189	1.336274	1.278796	1.365854	1.366701	1.376876	1.338103
395	1.300742	1.343977	1.360954	1.336519	1.282985	1.369973	1.365824	1.372944	1.338143
395.2	1.301283	1.344802	1.360827	1.333093	1.279105	1.368578	1.36318	1.371446	1.337796
395.4	1.299728	1.351321	1.361542	1.340298	1.28435	1.368529	1.363414	1.382394	1.338674
395.6	1.303058	1.346882	1.358076	1.331702	1.285566	1.370796	1.361676	1.3763	1.339362
395.8	1.298952	1.350279	1.359467	1.335653	1.279351	1.366016	1.365393	1.377102	1.341725
396	1.301039	1.34842	1.355564	1.335839	1.281539	1.365834	1.365914	1.377827	1.340183
396.2	1.297053	1.346675	1.363071	1.334676	1.281066	1.368003	1.357941	1.372895	1.342637
396.4	1.302728	1.349551	1.361093	1.332977	1.273151	1.366265	1.367227	1.374414	1.340639
396.6	1.300193	1.340832	1.359016	1.341065	1.284073	1.367601	1.366251	1.376483	1.340407
396.8	1.303817	1.34868	1.357911	1.345001	1.283674	1.369804	1.36376	1.379122	1.343662
397	1.304667	1.345153	1.359613	1.340945	1.282475	1.371863	1.365982	1.38461	1.337749
397.2	1.305946	1.350803	1.356182	1.338732	1.274625	1.368489	1.366934	1.382641	1.343381
397.4	1.306145	1.354477	1.363928	1.339536	1.284799	1.369568	1.364041	1.37354	1.341849
397.6	1.296531	1.349073	1.363965	1.34205	1.287188	1.365923	1.363874	1.375569	1.342242
397.8	1.297179	1.354738	1.358823	1.341266	1.283977	1.371082	1.363217	1.377082	1.341242
398	1.301949	1.347171	1.356714	1.341214	1.282657	1.371537	1.364511	1.380338	1.342795
398.2	1.302642	1.349575	1.358803	1.343835	1.280451	1.36309	1.365143	1.383145	1.341616
398.4	1.303487	1.347787	1.360293	1.342236	1.279756	1.365638	1.364048	1.377366	1.342996
398.6	1.30456	1.350627	1.361099	1.337741	1.283665	1.371892	1.363804	1.380891	1.345091
398.8	1.2988	1.34895	1.356629	1.345152	1.285578	1.367694	1.36542	1.379406	1.33586
399	1.298502	1.347597	1.36389	1.342544	1.284052	1.368618	1.364447	1.378248	1.339288
[truncated: 4,576 more rows]

## Sheet: Fig 2a, b
Figure 2-source data
Figure 2: VHH binding on cells expressing ACE2
Figure 2a: HEK293 cells
HEK293					HEK293-ACE2
B07	207.66	135.36	109.07		B07	1894.86	1558.74	2442.19
B09	199.89	145.22	111.27		B09	431.54	539.9	1024.91
B10	182.55	142.56	117.46		B10	4476.31	3024.55	3963.4
Figure 2b: IGROV-1
ctl	532.93	1166.77	486.82	692.83	493.11	916.37
B07	1205.89	1968.37	1899.25	2026.8	2184.06	1504.7
B09	1795.17	1147.42				1195.36
B10	2177.74	2889.72				2582.08

## Sheet: Fig 3a, b, c, d
Figure 3-source data
Figure 3: Enzymatic activity of soluble and membrane ACE2
Figure 3a: sACE2-10 µM
-	100	100	100
DX600	40.71230	40.11637	52.5279
B07	99.56613	90.64895	100.2211
BO9	98.85857	103.0942	94.77052
B10	99.72731	77.87068	98.58817
Figure 3b: VHHs doses
µM	log. M	B07		B09		B10
0	-14	100	100	101.918	98.08195	100	100
0.1	-7	87.80598	86.17274	98.11573	128.2021*
0.25	-6.60206
0.5	-6.30103	88.75972	89.82399	97.87369	101.2735	95.29267	101.8379
1	-6	95.62423	93.54073	136.8115*	95.66435	89.55383	92.69341
2	-5.69897	92.4519	95.44822	105.1096	106.2523	90.06959	91.74785
5	-5.30103	95.39092	99.92223	110.049	101.3692	92.43144	96.3774
10	-5	152.7139*	139.1445*	99.40193	107.5976	114.2816	114.7646
20	-4.69897	208.5878*	101.5514	92.48965	110.6034	108.9644	96.11134
23.33	-4.63203					99.09946	96.61073
24.66	-4.61979			99.9029	91.06555
63.33	-4.19837	100.1105	103.6062
Figure 3c: DX600 doses
log. M
-11	100	100	100	100	100	100	100
-10	101.1089	104.9061	98.21529	94.38006	86.44179	120.9061
-9	105.5248	84.90748	92.03643	100.819	87.27065	97.85728	105.4876
-8.520001	103.3366	84.71455	86.86655	98.0498	87.4852	97.63493	110.8883
-8	111.5392	74.15982	90.80638	105.3635	89.86247	85.47043	119.3195
-7.39794	100.0915	72.36107	90.09824	101.2146	91.26109	83.39735	101.7357
-7	103.5955	72.79761	111.5391	95.98633	87.5945	83.90046	75.84571
-6.60206	89.69069	55.22134	85.60786	93.57096	80.51431	90.7778	56.80688
-6.30103	68.22353	44.77574	75.63242	93.14752	43.28669	51.60479	28.91285
-6	40.71233	20.91847	17.52149	21.78399	4.314297	36.47778	12.63612
-5			2.541957		1.367257
-4.61979					1.264029
Figure 3d: membrane ACE2
-	100	100	100	100
DX600	52.3454952	23.6965312	43.5750887	62.46616817
B07	108.823529	103.947648	121.25542	93.92173953
B09	121.481757	130.612896	113.381947	83.89375659
B10	97.4125093	89.6360928	111.046512	77.54025414

## Sheet: Fig 4a
Figure 4-source data
Figure 4: Inhibition of fusion
Figure 4a: S-Fuse Delta
µg/mL	log µg/mL	B07		B09		B10		ctl
30	1.477121	45	50.5	51.5	68.1	0	12.2	0	0
10	1	42.1	23.6	38.1	47.4	0	0	0	0
3.33333333	0.5228788	30.1	10.2	8.2	0	0	0	0	0
1.11111111	0.04575749	0	0	14.8	0	0	4	0	0
0.37037037	-0.4313638	1.3	0	0	0	0	0	0	0
0.12345679	-0.908485	0	0	0	7.1	0	0	0	0
Figure 4a: S-Fuse BA.1
µg/mL	log µg/mL	B07		B09		B10		ctl
30	1.477121	62.4	67.1	58	45.2	0	53*	0	0
10	1	32.4	57.7	25.9	38.1	0	0	0	20.9*
3.33333333	0.5228788	2	36.6	12.7	22.5	0	0	0	0
1.11111111	0.04575749	4.5	0*	3.2	13.8	0	0	0	0
0.37037037	-0.4313638	0	7.6	0	0*	0	0	0	0
0.12345679	-0.908485	0	4.4	0	39.7*	0	0	0	13.1
Figure 4a: S-Fuse BQ.1.1
µg/mL	log µg/mL	B07		B09		B10		ctl
30	1.477121	69.5	83.1	66.1	71	2.2	0	0	13.3*
10	1	50	73.1	52	60.2	0	6.9	0	0
3.33333333	0.5228788	33.8	55	34.7	36.2	0	15.1*	0.5	5.6
1.11111111	0.04575749	5.9	38.8	21.7	29.3	0	0	0.7	2.2
0.37037037	-0.4313638	0.9	25.7	5.4	10.2	0	8.4	0	5.3
0.12345679	-0.908485	0	23.9	8.3	18.5	1.7	3.8	0	3.3
Figure 4a: S-Fuse XBB.1.5
µg/mL	log µg/mL	B07		B09		B10		ctl
30	1.477121	67.6	74	68.1	75.1	0	0	0	0
10	1	62.3	52.7	51.6	59	0	0	0	0
3.33333333	0.5228788	29.4	22.7	26.2	39.4	0	0	0	0
1.11111111	0.04575749	2.7	23.9	19.6	16.4	0	0	0	0
0.37037037	-0.4313638	0	21	0	13	0	0	2.2*	0.9*
0.12345679	-0.908485	0	0.3	0	0	0	0	0	0
Figure 4a: S-Fuse XBB.1.16.1
µg/mL	log µg/mL	B07		B09		B10		ctl
30	1.477121	72.2	80.9	62.6	69	5.2	2.3	0	0
10	1	68.8	52.6	47.1	54	9.5	0	4	2.3
3.33333333	0.5228788	44.8	38.8	26.6	23.2	0	0	2	3.7
1.11111111	0.04575749	33.9	11.8	18.6	4.6	9.3	0	4	0
0.37037037	-0.4313638	19.5	6.8	9.5	12.7	2.4	2.5	4	0.8
0.12345679	-0.908485	14.5	10.1	13.1	0	3.3	1.8	5.9	0
0.04115226	-1.385606	0	12	2	4.9	4.5	1.3	0	0
Figure 4a: S-Fuse EG.5.1.3
µg/mL	log µg/mL	B07		B09		B10		ctl
30	1.477121	85.5	79.3	74	69.4	2.8	8.8	0	4.2
10	1	67.1	63.8	54	53.9	0	0	4.8	0
3.33333333	0.5228788	57.6	47.9	34.6	35.6	0	3.5	11.7	4.5
1.11111111	0.04575749	34.6	27.1	31.3	4.5	9.7	0	0	0
0.37037037	-0.4313638	19.9	25.3	18.2	27.5	13	0	0	2.4
0.12345679	-0.908485	17.9	2.4	15.6	2.1	2.1	0.6	12.6	7.4
0.04115226	-1.385606	22.2	5.2	11.3	0.3	5.1	17.9	5.1	0
Figure 4a: S-Fuse BA.2.86.1
µg/mL	log µg/mL	B07		B09		B10		ctl
30	1.477121	76.2	76	73.7	93.1	0	0	0	33.5*
10	1	72.1	76	63.8	61.3	9	7.4	5.7	13.1
3.33333333	0.5228788	67.9	62.9	39.7	42.5	5.7	19.6*	0	1.6
1.11111111	0.04575749	55.5	35.9	35.5	22.9	0	0	0	0
0.37037037	-0.4313638	52.1	26.1	29.7	34.3	30.6*	6.5	7.3	13.1
0.12345679	-0.908485	16.5	26.1	28.1	0*	23.9*	13.1	25.6*	18.8
0.04115226	-1.385606	0	22.9*	0	13.1	22.3*	0.8	0	54.7*

## Sheet: Fig 4b, c, d
Figure 4-source data
Figure 4: Inhibition of fusion
Figure 4b: inhibition of 5 µg/mL spike binding
µg/mL	log µg/mL	B07			B09			B10
100	2				20.65105096			82.79533391	99.79901197
80	1.90309	34.49668464	34.90074723		24.31203862	26.50011322		104.3111961	82.81082706
50	1.69897	26.02701129	36.08951619	7.627077343	12.09684994	19.72979093	4.025537307	110.9801259	73.53907996
20	1.30103	15.59629581	15.52570005	11.89141771	14.16120367	7.317533399	2.982601491	113.2298482	95.78488645
10	1	8.242387813	12.1292173	6.603635655	22.22890095	7.16657861	18.78746528	102.9286508	104.5889137
5	0.69897	12.58711047	7.943995773	11.22861738	17.93301651	9.940372858	15.39548711	106.6164671	96.59071698
1	0	41.89943085	26.19820364	26.243969	57.13507523	60.88384029	56.19669575		94.52072807
0.5	-0.30103	56.34990702	46.07894935	66.09971246	77.93076244	72.44697713	82.81105317		101.4501193
0.1	-1	97.30826305	109.2535286	91.14966616	99.95679696	103.3059099	107.7050539
0.05	-1.3			95.50660364			98.2552756
0.01	-2			113.5143038			102.2808129
0 (no VHH)	-3	100	100	100	100	100	100	100	100
Figure 4c - left: Displacement of S binding by B07						Figure 4c - right: Displacement of S binding by B09
		Spike						Spike
VHH	log µg/mL	5 µg/mL	8 µg/mL	10 µg/mL		VHH	log µg/mL	5 µg/mL	8 µg/mL	10 µg/mL
50 µg/mL	1.69897	15.65	16.18	29.38		50 µg/mL	1.69897	8.26	4.66	18.44
20µg/mL	1.30103	24.4	22.28	3.04		20µg/mL	1.30103	6.12	13.25	34.69
10 µg/mL	1	13.55	21.47	42.06		10 µg/mL	1	38.55	46.24	50.29
5µg/mL	0.69897	23.04	54.64	63.05		5µg/mL	0.69897	31.59	80.8	109.53
1 µg/mL	0	53.85	194.63	228.57		1 µg/mL	0	115.31	252.82	308.51
0.5 µg/mL	-0.30103	135.63	284.39	330		0.5 µg/mL	-0.30103	169.92	292.42	370.6
0.1 µg/mL	-1	187.03	311.55	429.63		0.1 µg/mL	-1	221	337.33	383.33
0.05	-1.3	195.97	342.11	430.67		0.05	-1.3	201.61	332.12	419.5
0.01	-2	232.92	362.13	384.29		0.01	-2	209.87	336.25	426.11
0 µg/mL (no VHH)	-3	205.19	337.84	409.98		0 µg/mL (no VHH)	-3	205.19	337.84	409.98
Figure 4d: Relationship between IC50 and concentration of S
IC50 µg/mL	B07				B09
5	0.4031	0.2816	0.4841		1.383	0.8548	0.9076
8		1.012	1.374	0.903		2.512	1.848	7.345*
10			1.359	1.373			2.437	3.873

## Sheet: Fig 5f
Figure 5-source data
Figure 5: X-ray structure of hACE2-B07-B10
Figure 5f: Impact of hACE2 alanine substitution on B07 binding
hACE2	anti-myc				B07
WT	100	100	100	100	100	100	100
H34A	76.19810518	52.74128766	47.95716332	45.40776255	0	0	0
E35A	212.9361258*	96.43282292	117.8077126	111.9618076	0.015480958	0	0.331409813
D38A	216.4473489*	104.2414612	94.495	111.1913044	1.562578029	0	0.890327984

## Sheet: Fig 6a
Figure 6-source data
Figure 6: Dimeric VHH-Fc activity
Figure 6a: BLI B07-Fc
Time (sec)	6.86 nM	2.29 nM	0.7621 nM	0.254 nM	0.0847 nM
960	0.00478739	0.00295075	0.00998951	0.00824759	0.00195266
960.2	0.00485743	0.00308714	0.00978952	0.00778853	0.00154419
960.4	0.00586604	0.00392445	0.00878128	0.00762669	0.00156985
960.6	0.00643976	0.0046584	0.00823492	0.00710761	0.00130558
960.8	0.00676369	0.00546507	0.0077462	0.00695443	0.00094342
961	0.00778936	0.00601547	0.00765232	0.00653022	0.00070807
961.2	0.00911941	0.0063218	0.00766816	0.00666144	0.00110396
961.4	0.01001605	0.00679134	0.00760775	0.00703505	0.00106355
961.6	0.01123268	0.0070392	0.00732788	0.00698973	0.00111431
961.8	0.01217928	0.0073487	0.00746042	0.00700575	0.00128618
962	0.01187776	0.00654918	0.00721585	0.00699141	0.00020394
962.2	0.01212993	0.00651523	0.00717633	0.00774006	-0.00022679
962.4	0.01124304	0.00605048	0.00627215	0.00785677	-0.00095188
962.6	0.01188097	0.00532482	0.00605233	0.0079896	-0.00092643
962.8	0.01311463	0.00488237	0.00560545	0.00797785	-0.00105355
963	0.01448184	0.00503052	0.00588929	0.00841096	-0.00041318
963.2	0.01498977	0.00500464	0.00610476	0.0082277	0.00037739
963.4	0.01498153	0.00562309	0.00620408	0.00835585	0.00081574
963.6	0.01555415	0.00536693	0.00664422	0.00832757	0.00094156
963.8	0.01625637	0.00599164	0.00614469	0.00807869	0.00151063
964	0.01660447	0.00595024	0.005947	0.00745371	0.00101643
964.2	0.01736456	0.00647896	0.00601619	0.00793239	0.00152441
964.4	0.01789001	0.00738435	0.00579781	0.00767847	0.00173848
964.6	0.01793325	0.00789576	0.0067837	0.00743401	0.00155441
964.8	0.01827595	0.00851867	0.00764853	0.00757719	0.00177661
965	0.0199583	0.00949902	0.00882073	0.00799708	0.00293156
965.2	0.02081719	0.00971767	0.00953593	0.00908904	0.0036161
965.4	0.02080759	0.01028796	0.00964704	0.00954863	0.00331868
965.6	0.02121956	0.01097052	0.00938465	0.00968897	0.00324301
965.8	0.02067723	0.01118357	0.008673	0.00942716	0.00270719
966	0.02089335	0.01127714	0.00858492	0.00938858	0.00193033
966.2	0.02113822	0.01177456	0.00846233	0.009436	0.00170086
966.4	0.02076916	0.01052371	0.00781712	0.00882686	0.00075548
966.6	0.02233567	0.010286	0.00782612	0.00872329	0.00070043
966.8	0.02295594	0.01050736	0.00781174	0.00848292	0.00067452
967	0.02211707	0.01003278	0.00750828	0.00720236	0.00060456
967.2	0.0217232	0.010013	0.00743578	0.00704738	0.0007725
967.4	0.0228343	0.0100884	0.00772631	0.00785097	0.00119765
967.6	0.02211658	0.00911383	0.0077859	0.00721372	0.00080011
967.8	0.02182111	0.00940595	0.00708317	0.0068246	0.00164074
968	0.02281152	0.01012658	0.00774016	0.00652485	0.00170157
968.2	0.02362104	0.01100401	0.00910453	0.00677279	0.00289001
968.4	0.0234395	0.0105834	0.0103045	0.00662061	0.0031261
968.6	0.02452019	0.01127068	0.01130753	0.00700239	0.00330518
968.8	0.02518787	0.01158734	0.01170998	0.00718377	0.00377858
969	0.02620605	0.01237286	0.01223188	0.00831885	0.00434029
969.2	0.02594256	0.0121646	0.01176264	0.00874712	0.00329334
969.4	0.02629879	0.01337623	0.0116151	0.00877809	0.0033243
969.6	0.02695212	0.01416551	0.01094823	0.00868451	0.00333758
969.8	0.0277328	0.01447324	0.00989396	0.00869659	0.00347429
970	0.02861106	0.01521185	0.01029883	0.00856359	0.00316139
970.2	0.02969574	0.015194	0.01036641	0.00973597	0.00308961
970.4	0.02992487	0.0152787	0.0094917	0.00985644	0.00243922
970.6	0.03005216	0.01491882	0.00812577	0.00900653	0.00179375
970.8	0.02966665	0.014473	0.00706917	0.00852173	0.00145509
971	0.02915708	0.0129509	0.00595496	0.0080458	0.00097761
971.2	0.02936901	0.01272733	0.00489641	0.00822293	0.00034817
971.4	0.02939032	0.01253221	0.00457092	0.0083695	0.00021428
971.6	0.02839231	0.01165134	0.0043451	0.0078504	0.00012642
971.8	0.02923612	0.01229868	0.0038062	0.0070215	0.00017714
972	0.03043455	0.01324067	0.004819	0.00715571	0.0004881
972.2	0.0301206	0.01266031	0.00509826	0.00743018	0.00085993
972.4	0.03051984	0.01222791	0.00502211	0.00736465	0.00083644
972.6	0.03168826	0.01321242	0.00570787	0.00768269	0.00122647
972.8	0.03171994	0.01301954	0.00580073	0.00784393	0.00117118
973	0.03247305	0.01332505	0.00643818	0.00891583	0.00124056
973.2	0.03303227	0.01403216	0.00773016	0.00894534	0.0008783
973.4	0.03438616	0.01475106	0.00882798	0.00957826	0.00210481
973.6	0.03474904	0.01530231	0.00948631	0.00962828	0.00234655
973.8	0.03534412	0.01561264	0.00976543	0.01001798	0.00222674
974	0.03609674	0.0160222	0.01164145	0.00999827	0.00233295
974.2	0.03682566	0.01559637	0.01223839	0.01079231	0.00214108
974.4	0.03586072	0.01545558	0.01173931	0.01006179	0.00118583
974.6	0.03677063	0.01479884	0.01182938	0.00996435	0.00121118
974.8	0.03782708	0.01492579	0.01255969	0.0108017	0.00227402
975	0.03809219	0.01551186	0.01243139	0.01016309	0.00276387
975.2	0.03880757	0.01611248	0.01221368	0.01017266	0.00265296
975.4	0.03899867	0.01591641	0.01201187	0.01050811	0.00279314
975.6	0.03899683	0.01587378	0.01201158	0.01005732	0.00255449
975.8	0.04030414	0.01724107	0.01188996	0.01015431	0.00305277
976	0.04073617	0.01762707	0.01143312	0.01041696	0.00360529
976.2	0.04101771	0.01771867	0.01113203	0.01048731	0.00356469
976.4	0.04187792	0.01796037	0.01095078	0.00975923	0.00362758
976.6	0.04211702	0.01788786	0.0109294	0.00964532	0.00343409
976.8	0.04168306	0.01693283	0.01015809	0.00949783	0.00270228
977	0.04247628	0.01666786	0.01041846	0.00942187	0.00296704
977.2	0.0429675	0.01643744	0.01056156	0.00873826	0.00221299
977.4	0.04273357	0.01597384	0.00991957	0.00861993	0.00256821
977.6	0.04183333	0.015762	0.00995135	0.00791832	0.00180146
977.8	0.04162632	0.0151184	0.00949752	0.00779537	0.00081589
978	0.04151396	0.01498839	0.00964657	0.00784979	0.00061466
978.2	0.04073632	0.01420374	0.00808185	0.00751093	-0.00067849
978.4	0.0411269	0.01382172	0.00740724	0.00730642	-0.00104722
978.6	0.04198614	0.0139848	0.00729864	0.00753838	-0.0008441
978.8	0.04215127	0.01467833	0.0073346	0.00735984	-0.00054037
979	0.04313673	0.01541176	0.00658729	0.00625663	-0.00101477
979.2	0.04415271	0.01548612	0.00658636	0.0067679	-0.00154688
979.4	0.04486746	0.01645641	0.00674318	0.00697646	-0.0012859
979.6	0.04632211	0.01818658	0.0082917	0.00727402	-0.00076343
979.8	0.04814869	0.01938713	0.00953586	0.00778692	0.00060691
980	0.04828721	0.0196777	0.01002506	0.00776997	0.00044912
980.2	0.04940212	0.01987398	0.0104979	0.00775451	0.00064158
980.4	0.0501645	0.01960183	0.01069199	0.00714705	0.00058919
980.6	0.05073882	0.01996281	0.01107229	0.0078893	0.00099654
980.8	0.05108078	0.01979044	0.01195079	0.00865606	0.00165287
981	0.05214213	0.01993851	0.01252353	0.0083334	0.00187177
981.2	0.0524875	0.01982585	0.01248655	0.00840364	0.00164863
981.4	0.05328568	0.02075291	0.01295932	0.00935906	0.00264042
981.6	0.05334007	0.02061082	0.01234638	0.00946542	0.00264858
981.8	0.0535656	0.02050586	0.01150168	0.00976423	0.00266281
982	0.05350855	0.02083923	0.01036418	0.0100888	0.00265328
982.2	0.05365293	0.02036663	0.00912826	0.01047234	0.00224172
982.4	0.05374635	0.02052899	0.00854031	0.01116529	0.00233534
982.6	0.05298363	0.02084037	0.00789355	0.01078493	0.00197909
982.8	0.05368943	0.02144522	0.0078462	0.01078642	0.0021249
983	0.05443507	0.02258285	0.00746474	0.01132181	0.00194583
983.2	0.05422012	0.02215718	0.00800048	0.01129439	0.00183099
983.4	0.05394084	0.02261133	0.00815877	0.01110481	0.00187257
983.6	0.05448008	0.02358348	0.0093069	0.01141754	0.00276182
983.8	0.05580585	0.02397617	0.0105593	0.01246834	0.00346342
984	0.05626112	0.02409785	0.01070934	0.01279157	0.00292635
984.2	0.05711019	0.02353553	0.01146812	0.01244357	0.00341701
984.4	0.05702904	0.02293611	0.01147439	0.01171941	0.00270153
984.6	0.05686759	0.02322732	0.01164954	0.01175999	0.00271393
984.8	0.05738982	0.02270956	0.01189905	0.01117978	0.00255822
985	0.0581185	0.02268749	0.01204228	0.0100746	0.00228425
985.2	0.05893357	0.02269214	0.01238012	0.01010893	0.0024666
985.4	0.05996555	0.02304306	0.01252527	0.00990774	0.0026405
985.6	0.05968461	0.02233063	0.01247397	0.00915153	0.00262954
985.8	0.05939631	0.02200487	0.01235735	0.00923496	0.00223263
986	0.05875187	0.02183208	0.01176658	0.0087347	0.00108614
986.2	0.05850234	0.02149386	0.01129917	0.0087007	0.00070077
986.4	0.05800801	0.02167284	0.01112533	0.00856545	0.00068019
986.6	0.05846831	0.02129284	0.01139242	0.0080996	0.00064325
986.8	0.06000227	0.02215363	0.01171868	0.00890634	0.00109332
987	0.06020994	0.02255103	0.01203676	0.00962875	0.0010958
987.2	0.0603584	0.02210826	0.01257523	0.0092383	0.00113039
987.4	0.06053059	0.02262661	0.01214101	0.0095018	0.00132446
987.6	0.06143107	0.02308973	0.01271235	0.00992184	0.00156635
987.8	0.06160822	0.02291447	0.01244908	0.00979756	0.00125803
988	0.06090303	0.02267675	0.01165316	0.00843127	0.00038106
988.2	0.06166387	0.02310656	0.01260954	0.00923482	0.00126259
988.4	0.06134874	0.02307813	0.01152991	0.0082959	0.00119553
988.6	0.06173014	0.02410895	0.01205238	0.00886468	0.00188573
988.8	0.06203831	0.02405593	0.01223252	0.00928453	0.00217445
989	0.06160009	0.02424996	0.01252354	0.0092202	0.00199913
989.2	0.06257568	0.02494766	0.01366408	0.01000972	0.00225114
989.4	0.06319334	0.02506042	0.01337983	0.00970188	0.00222667
989.6	0.06369747	0.02486598	0.01321656	0.01072163	0.00239872
989.8	0.06359264	0.02518631	0.01235828	0.01138394	0.00178483
990	0.06389389	0.02540965	0.01224735	0.01137956	0.00223058
990.2	0.06495466	0.02571168	0.01220716	0.01179671	0.00274218
990.4	0.06622988	0.02686835	0.01301115	0.01228015	0.00398775
990.6	0.06756624	0.02705047	0.01366854	0.01267028	0.00459401
990.8	0.06800914	0.0273405	0.01298637	0.0125822	0.00471356
991	0.0683792	0.027094	0.01257566	0.01301186	0.00517009
991.2	0.06911566	0.02718631	0.01230571	0.01233595	0.0048257
991.4	0.07007453	0.0266554	0.01116303	0.01206887	0.00454695
991.6	0.07013604	0.02656475	0.01079363	0.0110607	0.00397428
991.8	0.07051261	0.0273529	0.0110109	0.0105275	0.00401246
992	0.07159423	0.02775413	0.01184394	0.01081281	0.00407592
992.2	0.07234419	0.02836188	0.01253015	0.01101086	0.00435176
992.4	0.07173126	0.02789569	0.01205344	0.00977992	0.00325281
992.6	0.07143349	0.02814099	0.01226817	0.00989924	0.00293076
992.8	0.07103141	0.02742685	0.0117713	0.00914182	0.00176544
993	0.07150261	0.02842958	0.01284037	0.00921722	0.00129303
993.2	0.0734128	0.02948324	0.01426903	0.0096954	0.0017774
993.4	0.07406281	0.02916016	0.01319131	0.00928221	0.0013155
993.6	0.07385008	0.02944014	0.01321819	0.0095967	0.00153452
993.8	0.07413183	0.02939354	0.01289244	0.00888538	0.00118753
994	0.07442382	0.02858238	0.01210597	0.008323	0.00126226
994.2	0.07482253	0.0282848	0.01217358	0.00855444	0.00083281
994.4	0.07511886	0.02810327	0.01194837	0.00855601	0.00105182
994.6	0.07594276	0.02754345	0.01267556	0.00918684	0.0011069
994.8	0.07718013	0.02811672	0.01330019	0.0102788	0.00275212
995	0.07846202	0.02810899	0.01312946	0.01072404	0.00369635
995.2	0.07939988	0.02799832	0.01320321	0.01059205	0.00383016
995.4	0.07988758	0.02779893	0.01325484	0.01090861	0.00493677
995.6	0.08008971	0.02878476	0.0144031	0.01100644	0.0055567
995.8	0.08041622	0.02898773	0.0148891	0.01214482	0.00591297
996	0.08044549	0.02874876	0.0151026	0.01215987	0.00590875
996.2	0.08059649	0.02932624	0.01467321	0.01160448	0.0051272
996.4	0.08032616	0.02905395	0.01452926	0.01174295	0.0041454
996.6	0.07986845	0.02898506	0.01435698	0.01162359	0.00384038
996.8	0.08040372	0.02963489	0.01461202	0.01222843	0.00380316
997	0.08098082	0.03089746	0.01527361	0.01283177	0.00436888
997.2	0.08159563	0.03138131	0.01519155	0.01296297	0.00491229
997.4	0.08054792	0.03111614	0.01453605	0.01208573	0.00426179
997.6	0.08008129	0.03109052	0.01437838	0.01161326	0.00374139
997.8	0.08043718	0.0309394	0.01319602	0.01110726	0.00281805
998	0.08002826	0.03052687	0.01251506	0.01076361	0.00163921
998.2	0.0805433	0.03073446	0.01273583	0.01054992	0.00084818
998.4	0.08062885	0.03069185	0.0128885	0.00990086	0.00035756
998.6	0.08170201	0.03098965	0.01318804	0.01010837	0.00044912
998.8	0.08227541	0.03173723	0.01267624	0.00979856	0.00100528
999	0.08234244	0.03128174	0.01151496	0.00851195	0.00054485
999.2	0.08303955	0.03222004	0.0116758	0.00932684	0.00112153
999.4	0.08451154	0.03348838	0.01264694	0.00990749	0.00193677
999.6	0.08516276	0.03355589	0.01239572	0.01027191	0.0018175
999.8	0.08462305	0.03241209	0.01154827	0.01000166	0.00062808
1000	0.08518599	0.03251369	0.01220672	0.01008118	0.0008201
1000.2	0.0861907	0.03265301	0.01210188	0.01080246	0.00034242
1000.4	0.08673556	0.0325929	0.01314611	0.01174153	0.00049663
1000.6	0.08725599	0.03266527	0.01372041	0.01223391	0.00127049
1000.8	0.08852469	0.03291682	0.01406964	0.01227096	0.00199762
1001	0.08865815	0.03281698	0.0145936	0.01197515	0.00282131
1001.2	0.08896732	0.03335449	0.01550441	0.01241691	0.00347127
1001.4	0.08882406	0.03314371	0.01513366	0.01168652	0.00321875
1001.6	0.08825238	0.03264551	0.01433513	0.01110606	0.00270262
1001.8	0.08825785	0.03273227	0.01353671	0.01033616	0.00275828
1002	0.08813831	0.03246619	0.01296976	0.00955035	0.00210841
1002.2	0.08810061	0.03271915	0.01254671	0.00921119	0.0020642
1002.4	0.08771185	0.03245767	0.01229845	0.00897793	0.00203537
1002.6	0.08874114	0.03330844	0.01190288	0.00899679	0.00273146
1002.8	0.08891497	0.03388945	0.01149025	0.00895549	0.00227465
1003	0.08912754	0.03402354	0.01182041	0.00935883	0.00295406
1003.2	0.09055444	0.03512494	0.01204927	0.01053146	0.00287173
1003.4	0.09153452	0.0353665	0.01221805	0.01107437	0.00297696
1003.6	0.0911962	0.03470865	0.01169877	0.01159058	0.00285868
1003.8	0.09059624	0.03470012	0.01149901	0.01173304	0.00260736
1004	0.09198811	0.03566118	0.01221051	0.01278316	0.00332329
1004.2	0.09311281	0.03589045	0.01336095	0.01326103	0.00320783
1004.4	0.09396737	0.03588496	0.01490658	0.01309696	0.00363649
1004.6	0.09484079	0.03631203	0.01528256	0.01297859	0.00411222
1004.8	0.09506599	0.03597736	0.01565436	0.01202063	0.00374248
1005	0.09541637	0.03614456	0.01595788	0.01132792	0.00432819
1005.2	0.0953807	0.0356784	0.01520491	0.01067539	0.00380732
1005.4	0.09504375	0.03532312	0.01438001	0.01007429	0.00356834
1005.6	0.094848	0.03513459	0.0136787	0.00930218	0.00387208
1005.8	0.09574291	0.03589228	0.01390489	0.00872587	0.00410653
1006	0.09626952	0.03636039	0.0138286	0.0091538	0.0046126
1006.2	0.09603682	0.03605331	0.01398318	0.00902517	0.00496562
1006.4	0.09671478	0.03650707	0.01443274	0.00896857	0.0047123
1006.6	0.09768675	0.03742836	0.01497416	0.0095153	0.00512153
1006.8	0.09808457	0.0366632	0.01505323	0.01010806	0.00414585
1007	0.09781482	0.03638213	0.01510563	0.01003523	0.00410791
1007.2	0.09885416	0.03658212	0.01463383	0.01079316	0.00318079
1007.4	0.0999292	0.03729456	0.01489247	0.01190588	0.00376765
1007.6	0.09959959	0.03663143	0.01491952	0.01180748	0.00279282
1007.8	0.10030096	0.03665753	0.01530672	0.01223322	0.00218269
1008	0.10158495	0.03715664	0.01637136	0.01267355	0.00236928
1008.2	0.10183498	0.03695131	0.01670296	0.01250598	0.00156172
1008.4	0.10196675	0.03759455	0.01696143	0.01255094	0.00130269
1008.6	0.10178893	0.03802634	0.01683515	0.01283861	0.00072619
1008.8	0.10175415	0.03790168	0.01726826	0.01273382	0.00095879
1009	0.10224858	0.03810242	0.01712272	0.01212655	0.0010388
1009.2	0.10207829	0.03815853	0.01699937	0.0122094	0.00117455
1009.4	0.10263473	0.03935313	0.01717432	0.01256549	0.00203292
1009.6	0.10329954	0.0397382	0.01664353	0.01199307	0.00261982
1009.8	0.10390946	0.04035763	0.01702648	0.01241319	0.00325075
1010	0.10479388	0.03995044	0.01620763	0.0132257	0.00407124
1010.2	0.10516753	0.04028028	0.01638529	0.01322105	0.00431613
1010.4	0.10615377	0.041149	0.01694277	0.01368531	0.00494205
1010.6	0.10659734	0.04062556	0.01716643	0.01368823	0.00566886
1010.8	0.10670785	0.04015242	0.01732225	0.0138089	0.00610975
1011	0.10686181	0.04031407	0.01642878	0.01286657	0.00600942
1011.2	0.10791564	0.04016992	0.01642448	0.01301587	0.00614675
1011.4	0.10869528	0.04042734	0.01695713	0.01306409	0.00632348
1011.6	0.10840133	0.0396647	0.01733149	0.01256353	0.00576866
1011.8	0.10831838	0.03992915	0.0174507	0.01275954	0.00490734
1012	0.10787443	0.03973358	0.01692779	0.01201974	0.0045201
1012.2	0.10763267	0.04017353	0.01636158	0.01140274	0.00308783
1012.4	0.10768554	0.04123967	0.01769303	0.01181167	0.00318757
1012.6	0.10750206	0.04075147	0.01765262	0.01216493	0.00258461
1012.8	0.10814555	0.04139069	0.01816772	0.01272324	0.00287675
1013	0.10832683	0.04169458	0.01751023	0.0121932	0.00206822
1013.2	0.10776484	0.04175721	0.0168517	0.01237536	0.00094302
1013.4	0.10834011	0.04168746	0.01616863	0.01229036	0.00010146
1013.6	0.10886927	0.04134527	0.0153263	0.01208063	-0.00055176
1013.8	0.10880714	0.04092458	0.01466266	0.0119668	-0.00075837
1014	0.10959685	0.04064328	0.01397019	0.011388	-0.00110245
1014.2	0.10936538	0.04036762	0.01364241	0.01132112	-0.00129224
1014.4	0.10930403	0.03935017	0.01334638	0.01099779	-0.00077897
1014.6	0.10943358	0.03896226	0.01267344	0.01067355	-0.00076552
1014.8	0.11035492	0.03877082	0.01216416	0.01102467	-0.00055423
1015	0.11122456	0.03893675	0.0118922	0.01060178	-0.00048857
1015.2	0.11085305	0.03808308	0.01159766	0.00996551	-0.00089075
1015.4	0.11157515	0.03919743	0.01279222	0.01027395	0.00012957
1015.6	0.11151782	0.03947517	0.01340294	0.01012806	0.00071851
1015.8	0.11098049	0.03943855	0.01385567	0.00983169	0.00011691
1016	0.11198923	0.0401038	0.01532845	0.00984679	0.00096386
1016.2	0.11234479	0.04044125	0.01648704	0.0099067	0.0012934
1016.4	0.11257867	0.0405507	0.01773919	0.01110248	0.00204224
1016.6	0.11292937	0.04023724	0.01796514	0.011776	0.00212169
1016.8	0.11259494	0.04070785	0.01873168	0.01198394	0.00200288
1017	0.11285891	0.04068334	0.01854761	0.01177586	0.00212126
1017.2	0.11322619	0.04108499	0.0198268	0.012234	0.00219027
1017.4	0.11421245	0.04167325	0.0205804	0.01207725	0.00246155
1017.6	0.11432	0.04220081	0.02076917	0.01214929	0.00266293
1017.8	0.1139712	0.04142345	0.02005158	0.01142932	0.00276182
1018	0.1147221	0.04136926	0.01917095	0.01115723	0.00243529
1018.2	0.11428031	0.04082755	0.01828526	0.01169096	0.00249885
1018.4	0.11531641	0.04075122	0.01768544	0.01213524	0.00316736
1018.6	0.11584799	0.04109758	0.01679535	0.01168304	0.00288453
1018.8	0.11708825	0.04074163	0.01685135	0.01150742	0.00234085
1019	0.11777139	0.04141173	0.01666599	0.01159767	0.00288742
1019.2	0.11833857	0.04173442	0.01697668	0.01153704	0.00317423
1019.4	0.1196956	0.04344442	0.01814621	0.01201077	0.00431447
1019.6	0.11887641	0.0431005	0.01708173	0.01133366	0.00351172
1019.8	0.11797539	0.04240397	0.01676782	0.01097127	0.00205843
1020	0.11866552	0.04268556	0.01760488	0.01135104	0.00203735
1020.2	0.1184793	0.04211936	0.01754817	0.01109293	0.00167383
1020.4	0.11865573	0.0424895	0.01764554	0.01124852	0.00176807
1020.6	0.11865461	0.04271005	0.01806488	0.01051831	0.00112608
1020.8	0.11784804	0.04299507	0.0186878	0.00993296	0.00079086
1021	0.11908316	0.04408257	0.01925586	0.010226	0.00127115
1021.2	0.11858925	0.04505666	0.01952594	0.01045942	0.00128592
1021.4	0.11869539	0.04561902	0.01955089	0.01060352	0.00059279
1021.6	0.11801001	0.04605188	0.01924073	0.01100868	0.00038687
1021.8	0.11787976	0.04554273	0.01801226	0.01026265	0.00009293
1022	0.11790748	0.04575282	0.01765288	0.01048893	0.00013363
1022.2	0.11754825	0.04502968	0.01719974	0.01079583	0.00063955
1022.4	0.11794745	0.04470879	0.01716695	0.01065607	0.0009926
1022.6	0.11775074	0.04368412	0.01694247	0.01002413	0.0007058
1022.8	0.1187649	0.04334481	0.01689929	0.01066157	0.00059116
1023	0.11870794	0.04347828	0.01667046	0.01115349	0.00167022
1023.2	0.12010499	0.04364926	0.01730306	0.01168734	0.00205019
1023.4	0.12049622	0.04419382	0.01696911	0.01180685	0.00184502
1023.6	0.12009623	0.0432422	0.01598272	0.01150597	0.00102878
1023.8	0.12124915	0.04339856	0.01707189	0.01194612	0.00095093
1024	0.12291447	0.0440951	0.01795505	0.01207106	0.00141415
1024.2	0.12356464	0.04406224	0.01843377	0.01169363	0.00085927
1024.4	0.12437346	0.04487241	0.01849219	0.01124	0.00099651
1024.6	0.12480895	0.04483172	0.01853452	0.01049681	0.00027101
1024.8	0.12464098	0.04520302	0.0185773	0.01029927	0.00045052
1025	0.12548732	0.04611073	0.01874077	0.0104035	0.00007652
1025.2	0.12503264	0.04653666	0.01827491	0.00987852	0.00011844
1025.4	0.12585243	0.04753544	0.01881321	0.01003306	0.00034858
1025.6	0.12574657	0.04776385	0.01886302	0.01026742	0.00040236
1025.8	0.12575105	0.04753961	0.0186395	0.01025636	0.00076759
1026	0.1253465	0.04768939	0.01902951	0.01090213	0.00149594
1026.2	0.12557443	0.04746174	0.01878132	0.01102219	0.0025651
1026.4	0.12606844	0.04758738	0.018633	0.01109348	0.00296343
1026.6	0.12617267	0.0467466	0.01745381	0.01127965	0.00333653
1026.8	0.12668514	0.04719879	0.0171568	0.01251704	0.00358316
1027	0.1268578	0.04676105	0.01670548	0.01276883	0.00369114
1027.2	0.12835409	0.04730654	0.01718245	0.01347766	0.00355289
1027.4	0.12906414	0.04762596	0.01720632	0.01394992	0.00268933
1027.6	0.12972264	0.04742704	0.01745111	0.01404929	0.00264693
1027.8	0.13103173	0.0476562	0.01812929	0.01487001	0.00278064
1028	0.13157784	0.04694143	0.01804815	0.01502483	0.0020417
1028.2	0.13180776	0.04705971	0.01792286	0.01530518	0.00200848
1028.4	0.13255585	0.04770662	0.01846248	0.01521521	0.00254219
1028.6	0.13219454	0.04680923	0.01754715	0.01482703	0.00160389
1028.8	0.13263531	0.04739278	0.01764278	0.01494302	0.0019326
1029	0.13275574	0.04783761	0.01820405	0.01469878	0.00195897
1029.2	0.13305964	0.04895114	0.01762067	0.0148158	0.00265414
1029.4	0.13377985	0.0502517	0.0180373	0.01538063	0.00250201
1029.6	0.13356243	0.05005241	0.01871529	0.01623556	0.00229461
1029.8	0.13350294	0.05055427	0.0192869	0.01642076	0.00295494
1030	0.1338991	0.05080948	0.01963416	0.01596725	0.0034022
1030.2	0.13461377	0.05076061	0.01951068	0.01559011	0.00403148
1030.4	0.13400102	0.050356	0.01872443	0.01498439	0.00374441
1030.6	0.13334073	0.05014773	0.01808562	0.01464548	0.00386535
1030.8	0.13357032	0.05027362	0.01809368	0.01467284	0.00353646
1031	0.13349545	0.04979921	0.01804413	0.01357306	0.00315019
1031.2	0.13378886	0.05014617	0.01850196	0.01299554	0.00300298
1031.4	0.13421993	0.04953651	0.01834268	0.01305071	0.00302754
1031.6	0.13414913	0.0489997	0.0182616	0.01299153	0.00317012
1031.8	0.13355504	0.04859123	0.01805108	0.01293651	0.00356075
1032	0.1339295	0.04848934	0.0185146	0.01241691	0.00364348
1032.2	0.13454796	0.05001172	0.01896543	0.01259566	0.00466934
1032.4	0.13539449	0.05043488	0.0202046	0.01276383	0.00463182
1032.6	0.13533191	0.05004002	0.01880955	0.01269348	0.00419967
1032.8	0.13648098	0.05108318	0.01904103	0.01289226	0.00470047
1033	0.1356556	0.05076962	0.01836029	0.01207936	0.00408737
1033.2	0.13725928	0.0518722	0.01850385	0.01333754	0.00402923
1033.4	0.13796185	0.05188591	0.0187165	0.01334827	0.0029302
1033.6	0.13830618	0.05191959	0.01886099	0.01430908	0.00245158
1033.8	0.13930602	0.05261355	0.01948033	0.01494287	0.00271904
1034	0.13980682	0.05281343	0.01959082	0.01488702	0.00241133
1034.2	0.14046303	0.05250427	0.0190702	0.01545749	0.00256459
1034.4	0.14009483	0.05220957	0.01858037	0.01492793	0.00205122
1034.6	0.13984611	0.05159949	0.0182576	0.01451269	0.00200362
1034.8	0.13996633	0.05154443	0.01785072	0.01384539	0.00168268
1035	0.14027354	0.05159809	0.01810689	0.01376507	0.00218934
1035.2	0.1398095	0.05158012	0.01808074	0.0138958	0.00222555
1035.4	0.13934395	0.05123797	0.01826808	0.01419189	0.0028705
1035.6	0.13911024	0.05143939	0.01875254	0.01441412	0.00316152
1035.8	0.13777209	0.05179546	0.01826526	0.01410423	0.00372114
1036	0.13859588	0.0517269	0.01847191	0.01366776	0.00380085
1036.2	0.13937267	0.05275793	0.01971745	0.01460716	0.00469757
1036.4	0.13928993	0.05274365	0.01981823	0.01493066	0.00490217
1036.6	0.14010201	0.05327133	0.01959859	0.01544718	0.00525632
1036.8	0.14116276	0.05398357	0.02012081	0.01540167	0.00562014
1037	0.14087971	0.05392574	0.01963579	0.01525198	0.00485221
1037.2	0.14259344	0.05481371	0.02037786	0.01627696	0.00497647
1037.4	0.14291667	0.0552695	0.01936188	0.01602344	0.00371389
1037.6	0.1436889	0.05560829	0.01929156	0.0165722	0.00288843
1037.8	0.14489578	0.05533452	0.01934681	0.01639301	0.00273499
1038	0.14559843	0.05509543	0.01929229	0.01577558	0.00190315
1038.2	0.1467529	0.05493759	0.01956621	0.01550008	0.00185859
1038.4	0.1460626	0.05522228	0.01965942	0.01392289	0.00065304
1038.6	0.14716417	0.05553392	0.01969837	0.01339815	0.00095204
1038.8	0.14765767	0.05606555	0.01934869	0.01334529	0.00136046
1039	0.14803494	0.05643042	0.0198296	0.01392686	0.00178205
1039.2	0.14825916	0.05650883	0.02020776	0.01439586	0.00248632
1039.4	0.1484659	0.056462	0.02000006	0.01421402	0.003145
1039.6	0.14851589	0.0563664	0.01948315	0.0144912	0.00307662
1039.8	0.14835106	0.05692736	0.01917632	0.01428892	0.00347655
1040	0.14913463	0.05667521	0.02036357	0.0144553	0.00461907
1040.2	0.1493938	0.05737903	0.02139492	0.01517383	0.0056187
1040.4	0.14939709	0.05735543	0.02107165	0.01561143	0.00541085
1040.6	0.14883309	0.05702357	0.02116964	0.01513896	0.00523705
1040.8	0.14852175	0.05743775	0.0213139	0.01547736	0.00579956
1041	0.14809309	0.05683325	0.02077612	0.01530551	0.00493009
1041.2	0.14818706	0.05660131	0.02175613	0.01502766	0.00510305
1041.4	0.14797071	0.05592361	0.02115764	0.01391183	0.00400151
1041.6	0.14808885	0.05571199	0.02107368	0.01358624	0.00410471
1041.8	0.1479031	0.05531839	0.02138275	0.01286195	0.00397527
1042	0.14734804	0.05526879	0.02134476	0.01199444	0.00350719
1042.2	0.14703309	0.05566582	0.02123573	0.01104407	0.00284696
1042.4	0.14612054	0.05547558	0.02008108	0.01050464	0.00151069
1042.6	0.1471043	0.05541233	0.02009604	0.01111296	0.00155191
1042.8	0.14641011	0.05512619	0.01931715	0.01129834	0.00069511
1043	0.14675322	0.05577812	0.02000623	0.01172075	0.00098525
1043.2	0.14820063	0.05684073	0.01994167	0.01226543	0.00150303
1043.4	0.14908386	0.05747224	0.01969246	0.01278591	0.00174295
1043.6	0.14991337	0.0585781	0.01917632	0.0127626	0.00183748
1043.8	0.1506272	0.05886837	0.01933727	0.01323941	0.00259069
1044	0.15087569	0.05904706	0.01922815	0.01342011	0.00258946
1044.2	0.15076516	0.05912822	0.01847906	0.01287798	0.00147139
1044.4	0.15073265	0.05917192	0.01816256	0.01358731	0.00108067
1044.6	0.15072893	0.05962293	0.01889987	0.01392036	0.00205305
1044.8	0.15157817	0.06022639	0.01965378	0.01548338	0.00243418
1045	0.15140951	0.05907993	0.0199317	0.01537134	0.00193463
1045.2	0.1518116	0.05917991	0.02067532	0.01540455	0.00264091
1045.4	0.1516547	0.05899307	0.01975936	0.01497146	0.00268477
1045.6	0.15168341	0.05938718	0.0199861	0.01585224	0.00356544
1045.8	0.15147387	0.05894696	0.02064706	0.01582327	0.00353813
1046	0.15140294	0.05861192	0.02029891	0.01622928	0.00289612
1046.2	0.15202231	0.05911393	0.02133304	0.01727202	0.00277383
1046.4	0.15194619	0.0595205	0.0219123	0.01761879	0.0028209
1046.6	0.15280889	0.05997721	0.02292544	0.01803603	0.0034474
1046.8	0.15294389	0.06179576	0.02353659	0.0179611	0.0043676
1047	0.15392604	0.06267088	0.02358108	0.01740285	0.00552453
1047.2	0.1549188	0.06394803	0.02363888	0.01724894	0.00583766
1047.4	0.1551027	0.063717	0.02322872	0.01700088	0.00669785
1047.6	0.1551022	0.0647149	0.02218748	0.01602062	0.00643688
1047.8	0.15501851	0.06416171	0.02146112	0.01557345	0.00572245
1048	0.15464099	0.06489986	0.02110343	0.01464022	0.00491611
1048.2	0.15485767	0.06492216	0.02122701	0.01427592	0.004622
1048.4	0.1548726	0.06444125	0.02130338	0.01431708	0.00492105
1048.6	0.15546839	0.06367103	0.02160558	0.0137655	0.00457384
1048.8	0.15520983	0.06310529	0.02103255	0.0132629	0.00341125
1049	0.15456157	0.06237063	0.01969075	0.01233149	0.00266235
1049.2	0.155348	0.0622434	0.01968694	0.01243087	0.0024423
1049.4	0.15516504	0.06194022	0.01981002	0.01272384	0.00235827
1049.6	0.15552532	0.06126359	0.02041876	0.01328027	0.00192546
1049.8	0.1556135	0.06063737	0.02109449	0.01345861	0.00192637
1050	0.15582704	0.05999249	0.02092428	0.01361092	0.00146195
1050.2	0.15656062	0.06044986	0.02233711	0.01380015	0.00223529
1050.4	0.15589118	0.0603041	0.02233284	0.01296395	0.00209801
1050.6	0.15722508	0.06130516	0.02355959	0.01443104	0.002793
1050.8	0.15808975	0.06227674	0.02406404	0.0147266	0.00322931
1051	0.15802604	0.06155513	0.02345334	0.01436028	0.00349362
1051.2	0.15815269	0.06243069	0.02446492	0.01583388	0.00413473
1051.4	0.15855391	0.06234019	0.02401504	0.01651231	0.00498606
1051.6	0.15907679	0.06338953	0.02379723	0.01688759	0.00465763
1051.8	0.15944051	0.06359956	0.02420485	0.01761442	0.00502409
1052	0.15946832	0.06381158	0.02436871	0.01784098	0.00516336
1052.2	0.16020845	0.0636973	0.0246999	0.01790921	0.00553511
1052.4	0.1605356	0.06298265	0.02495177	0.01797099	0.00615951
1052.6	0.1609093	0.06330874	0.02509576	0.01776123	0.00582046
1052.8	0.16120696	0.06396977	0.02446983	0.01747973	0.00598101
1053	0.16090502	0.0639005	0.02351809	0.01718443	0.00589259
1053.2	0.16078834	0.06331617	0.02355557	0.01691944	0.00602987
1053.4	0.16094575	0.06267357	0.02312255	0.0163807	0.00582178
1053.6	0.16067892	0.06174035	0.02253363	0.01539214	0.00480225
1053.8	0.16051464	0.06071627	0.02237507	0.0140976	0.00428152
1054	0.16077613	0.06053816	0.02191043	0.01335499	0.00370723
1054.2	0.16062244	0.0606426	0.02260513	0.01285356	0.00328821
1054.4	0.16122482	0.06093512	0.0226951	0.0127144	0.00306392
1054.6	0.16249279	0.0621194	0.02368387	0.0127035	0.00313415
1054.8	0.16246711	0.0620203	0.02335776	0.01202754	0.00311015
1055	0.16220445	0.06259578	0.02353173	0.01232629	0.00328714
1055.2	0.16328017	0.06357665	0.02477087	0.01349909	0.00340329
1055.4	0.1636182	0.06466835	0.02465669	0.01374602	0.00389313
1055.6	0.16295982	0.0649533	0.02423941	0.01375061	0.00349795
1055.8	0.16262552	0.06535064	0.02387068	0.01450127	0.00345673
1056	0.16224321	0.06522309	0.02271879	0.01403312	0.0029786
1056.2	0.162423	0.06492796	0.02285319	0.01461147	0.00355214
1056.4	0.16242579	0.06520579	0.02342291	0.01530407	0.00391287
1056.6	0.162011	0.06546206	0.02351301	0.01528473	0.00320006
1056.8	0.16180253	0.06553783	0.02283161	0.01557669	0.00347427
1057	0.16084928	0.06541727	0.02249751	0.01650133	0.00341118
1057.2	0.16099282	0.06545398	0.02228504	0.01679939	0.00366209
1057.4	0.16113809	0.06602281	0.02268103	0.01796499	0.00343999
1057.6	0.16058348	0.06584035	0.02238042	0.01758815	0.00252512
1057.8	0.16100239	0.06565109	0.02226163	0.01706153	0.00274053
1058	0.16165821	0.06634376	0.02292636	0.01779436	0.00370677
1058.2	0.16143928	0.06684938	0.02328248	0.0178431	0.00458591
1058.4	0.16210475	0.06708837	0.02287259	0.01754589	0.00422681
1058.6	0.16240917	0.06773848	0.02322094	0.0167221	0.00417611
1058.8	0.16311617	0.06806044	0.02360411	0.01736503	0.0047613
1059	0.16400202	0.06872801	0.02397959	0.01775594	0.00496345
1059.2	0.16454109	0.06926527	0.02415693	0.01738503	0.00523957
1059.4	0.16476618	0.06966184	0.02360854	0.01712635	0.0056709
1059.6	0.16474079	0.06878648	0.02321545	0.01635541	0.00529189
1059.8	0.16541703	0.06913404	0.02312347	0.01611112	0.00508066
1060	0.1660834	0.06911273	0.02327681	0.0157343	0.00475175
1060.2	0.16691583	0.06877074	0.02461658	0.01582842	0.00501924
1060.4	0.16710723	0.06893419	0.02518821	0.01571101	0.00444126
1060.6	0.16665442	0.06803772	0.02520265	0.01559186	0.00391536
1060.8	0.16729611	0.06809832	0.02527468	0.01583943	0.00393628
1061	0.1678624	0.06801058	0.02603491	0.01644646	0.00405182
1061.2	0.1682776	0.06835169	0.02669918	0.01668246	0.0039956
1061.4	0.16804015	0.06860943	0.02717812	0.01667692	0.00332533
1061.6	0.16788007	0.06760012	0.02565811	0.01520713	0.00229854
1061.8	0.16805335	0.06691167	0.0252613	0.01512554	0.00251497
1062	0.16799313	0.06621979	0.02535389	0.01554753	0.0021499
1062.2	0.16790743	0.06695131	0.02446414	0.01588075	0.00234732
1062.4	0.16800728	0.06662745	0.02389009	0.01556782	0.00123339
1062.6	0.16906845	0.06723363	0.02448849	0.01561919	0.00263053
1062.8	0.16925567	0.06737981	0.02420451	0.0163852	0.00275075
1063	0.16906185	0.06753948	0.02405661	0.01616387	0.00269553
1063.2	0.16939245	0.06795284	0.02386091	0.01647182	0.00293664
1063.4	0.16986016	0.06829408	0.02407871	0.01659796	0.00334878
1063.6	0.17028073	0.06902904	0.02462792	0.01675958	0.00320423
1063.8	0.17039358	0.07008192	0.02438547	0.01742858	0.00369698
1064	0.17071989	0.07056123	0.02467084	0.01774149	0.00413302
1064.2	0.17079107	0.07087033	0.02444181	0.01674068	0.00451419
1064.4	0.17044127	0.07051218	0.02349156	0.0160208	0.00387961
1064.6	0.1697995	0.07007181	0.02421811	0.0159973	0.00410669
1064.8	0.17016322	0.07071988	0.02514711	0.01573511	0.00392953
[truncated: 5,475 more rows]

## Sheet: Fig 6b, e, f
Figure 6-source data
[truncated: 28 more rows]

## Sheet: Fig 6g
Figure 6-source data
[truncated: 127 more rows]

[truncated: 13 more sheets: Fig 6h, Fig 6i, j, Fig 6k, Fig 7b, c, e, Fig 7 g, h, Supp Fig 2a, Supp Fig 3b, c, d, Supp Fig 4f, Supp Fig 8b, Supp Fig 9 a, d, Supp Fig 9e, Supp Fig 10a, c, Supp Fig 12b]
